# Supplementary material for: The mediating role of perceived social support between work-family conflict and presenteeism among ICU nurses working shift work in Chinese public hospitals: A cross-sectional investigation
Source: PLoS One. 2024 Aug 13;19(8):e0308673. doi: 10.1371/journal.pone.0308673 (PMC11321557; doi:10.1371/journal.pone.0308673)
Supplement: S1 Raw data — (XLSX) [file pone.0308673.s001.xlsx]

## Sheet: raw data
Gender	Age	Maritalorchildbearingstatus	Highesteducation	Professionaltitle	Position	YearsofICUwork	Incomepermonth	Typeofcontract	Selfassessedhealthstatus	Sufferingfromchronicdisease	Perceivedworkstress	ICUhumanresourceallocation	Experiencedworkplaceviolenceinthepastyear	Y1	Y2	Y3	Y4	Y5	Y6	S1	S2	S3	S4	S5	S6	S7	S8	S9	S10	S11	S12	C1	C2	C3	C4	C5	C6	C7	C8	C9	C10
2	1	3	1	2	1	1	3	2	2	2	3	2	2	2	2	2	2	4	4	6	6	6	6	4	4	4	4	6	6	6	6	4	4	4	4	4	4	4	4	4	4
2	2	3	2	2	1	2	4	2	1	2	2	2	2	3	2	3	3	2	2	5	4	3	3	3	3	3	3	3	4	4	4	2	4	3	4	4	2	2	2	2	2
2	2	3	2	2	1	3	4	2	2	2	3	3	2	2	1	1	1	5	3	6	7	7	7	6	6	6	6	6	6	6	6	3	4	4	4	4	3	3	3	3	3
2	1	3	2	2	1	1	4	2	2	2	2	1	2	2	2	2	2	2	2	6	6	6	6	7	7	7	7	6	6	6	6	3	3	2	3	2	1	1	1	1	1
2	1	1	2	2	1	1	3	2	2	1	2	1	2	4	2	2	2	2	2	7	7	7	7	4	5	4	5	5	5	7	7	3	4	3	3	5	5	3	3	2	2
2	2	1	1	2	1	1	3	2	1	2	2	1	2	1	1	1	1	3	3	7	7	7	7	7	7	7	7	7	7	7	7	2	2	3	2	3	2	1	1	1	1
2	2	3	2	2	1	3	4	2	1	2	3	2	2	3	3	4	4	3	4	5	4	3	2	5	6	4	4	4	2	4	5	5	5	5	5	5	2	2	2	1	2
2	2	3	2	3	2	3	4	2	1	2	3	2	2	4	2	3	2	1	2	6	7	5	5	7	7	7	7	7	7	7	7	3	4	2	4	2	3	1	1	2	1
2	2	3	2	2	2	3	3	2	1	1	3	3	2	3	2	4	3	3	3	7	7	7	7	7	7	7	7	7	6	7	7	3	5	5	5	5	2	1	1	2	1
2	2	4	1	1	1	1	2	2	2	1	2	2	2	2	1	1	1	1	2	4	4	6	4	1	1	2	3	4	4	4	4	3	4	4	4	4	3	3	2	2	2
2	1	1	2	1	1	1	1	2	1	2	2	1	2	2	2	2	2	2	2	7	7	7	7	7	7	7	7	7	7	7	7	3	3	3	3	5	3	3	2	2	2
2	2	3	2	2	1	2	3	2	2	1	2	1	2	3	4	4	4	3	3	4	4	4	4	4	4	4	4	4	4	4	4	3	3	3	3	4	3	2	3	1	1
2	3	3	2	3	3	2	3	1	1	2	2	1	1	3	3	3	3	3	3	6	6	6	6	6	6	6	6	6	6	6	6	3	3	3	3	3	3	3	3	3	3
2	1	1	2	2	1	1	4	2	1	2	1	1	2	1	1	1	1	5	5	7	7	7	7	7	7	7	7	7	7	7	7	1	1	1	1	1	1	1	1	1	1
2	2	4	2	3	2	3	3	2	1	2	2	1	2	2	2	3	2	2	4	6	7	7	7	7	7	7	7	6	6	7	7	4	4	3	3	5	2	1	2	1	1
2	1	2	1	2	1	1	4	2	2	2	3	1	2	4	1	4	1	2	4	7	7	7	7	7	7	7	7	6	6	6	6	2	4	4	4	4	2	2	2	2	2
2	2	1	2	3	2	3	2	2	2	2	3	1	2	2	4	3	3	2	2	5	5	4	5	4	4	4	4	4	4	4	4	4	4	4	4	4	3	4	2	2	2
1	1	1	1	1	1	1	1	2	1	2	2	2	2	2	2	2	2	3	3	4	4	6	5	6	6	5	4	5	6	5	4	2	2	2	2	2	2	2	2	2	2
2	1	2	2	1	1	1	2	1	2	1	3	2	1	3	3	3	3	3	3	6	6	6	5	5	5	5	5	5	5	5	5	3	3	3	3	3	3	3	3	3	3
2	1	1	2	2	1	1	1	2	3	1	3	1	1	5	4	5	2	3	5	4	4	4	5	5	5	5	4	5	4	5	5	1	5	5	3	5	4	5	2	2	2
2	2	3	2	2	1	3	3	2	1	2	2	3	2	2	2	3	2	4	3	4	5	5	5	5	5	5	5	5	5	5	5	3	4	4	4	4	3	3	3	3	3
2	2	3	2	3	1	3	3	2	2	2	2	2	2	2	2	2	2	4	4	3	4	4	4	4	4	4	4	4	4	4	4	2	3	3	3	3	3	3	3	3	3
2	2	3	3	2	1	2	3	1	1	1	2	1	2	4	3	4	3	2	2	5	5	5	5	5	5	5	5	5	4	4	5	3	4	3	2	4	3	3	3	3	4
2	2	3	2	2	1	2	2	2	2	2	2	1	2	4	4	4	4	2	2	6	5	6	5	6	6	6	6	6	6	6	6	3	3	3	3	4	1	1	1	1	1
2	2	3	2	2	1	2	2	1	1	2	2	1	1	3	3	3	3	3	3	4	4	4	4	4	4	4	4	4	4	4	4	3	3	3	3	3	3	3	3	3	3
2	2	3	2	1	1	3	2	2	2	1	2	1	1	2	3	3	3	4	3	6	5	5	5	5	6	5	6	6	6	6	6	3	3	3	3	4	3	2	3	3	3
2	2	2	2	3	1	2	3	2	1	2	3	1	1	4	3	4	2	3	3	6	6	6	6	6	6	6	6	6	6	6	6	3	3	3	3	5	1	1	1	1	1
2	2	3	2	2	1	1	2	2	2	1	2	1	2	4	2	2	2	2	3	6	5	4	4	5	6	5	5	6	4	4	4	3	4	4	5	3	3	2	1	1	2
2	2	3	2	2	1	2	2	2	2	2	3	1	2	2	2	2	2	4	4	3	3	3	3	3	3	3	3	3	3	3	3	2	2	2	2	2	2	2	2	2	2
2	2	3	2	2	2	2	3	2	1	1	3	2	1	2	2	3	3	3	4	6	6	5	6	3	5	3	4	3	3	5	5	3	4	3	4	4	1	1	1	1	1
2	1	1	2	1	1	1	2	2	1	2	2	3	2	1	1	1	1	3	3	6	6	6	6	6	6	6	6	6	5	6	6	3	3	3	3	3	1	2	1	1	1
2	1	1	2	2	1	1	1	2	2	2	3	2	1	4	3	3	2	4	4	5	4	4	4	4	4	4	4	4	4	4	4	4	4	4	4	4	3	4	3	1	3
2	2	3	2	3	2	2	2	2	1	2	3	1	1	4	4	4	4	2	2	5	5	5	5	5	5	5	5	5	5	5	5	4	4	4	4	4	4	4	4	4	4
2	2	4	2	2	1	2	2	2	2	2	2	2	2	2	1	2	1	5	5	6	6	6	6	6	6	5	6	6	6	6	6	2	4	3	3	4	2	1	2	5	3
2	1	1	1	2	1	1	2	2	1	2	2	1	2	2	2	2	2	2	2	6	6	6	6	6	6	6	6	6	6	6	6	2	3	2	3	4	2	1	1	1	1
2	1	1	2	2	1	2	2	2	3	2	3	2	2	4	4	5	3	4	4	5	5	5	5	4	4	4	4	5	4	5	5	3	3	2	3	3	3	4	3	3	3
2	2	3	1	2	1	3	2	2	2	2	2	1	2	3	2	4	2	2	2	5	5	5	6	5	6	6	6	4	5	5	6	3	4	2	3	4	4	2	1	1	1
2	1	1	2	1	1	1	3	2	1	2	3	2	1	1	1	1	1	5	5	7	7	7	7	7	7	7	7	7	7	7	7	5	3	3	3	5	1	1	1	1	1
2	2	3	2	2	1	1	2	2	2	2	2	1	2	3	3	3	3	2	2	6	6	6	6	6	6	6	6	6	6	6	6	3	3	3	3	4	1	1	1	1	1
2	2	3	2	2	1	3	2	2	1	2	2	1	2	2	2	2	2	4	2	5	5	5	5	5	5	4	5	5	5	5	5	3	3	3	3	3	3	3	3	3	3
2	2	1	2	2	1	1	2	2	1	2	2	2	2	3	1	1	1	5	4	7	7	7	7	6	6	4	4	7	7	7	7	2	2	2	2	2	2	2	2	2	2
2	1	2	2	2	1	1	3	2	1	2	2	1	2	2	2	2	2	2	2	6	6	6	6	6	6	6	6	6	6	6	6	2	2	2	4	4	2	2	2	2	2
2	2	3	2	2	1	3	2	2	2	2	3	1	1	4	4	4	4	2	2	4	4	4	4	6	6	6	6	4	4	4	4	4	4	4	4	4	4	4	4	4	4
2	2	3	2	2	1	1	2	1	3	1	3	1	2	4	4	4	4	4	4	5	5	5	5	6	6	6	6	5	5	6	6	5	5	5	5	5	1	1	1	1	1
2	1	1	2	2	1	2	2	2	1	2	2	2	2	3	2	2	4	2	2	6	6	6	6	6	6	6	6	6	6	6	6	3	3	3	3	3	3	3	3	3	3
2	2	3	2	2	1	2	3	2	2	2	3	1	1	3	2	4	2	2	3	6	6	6	6	6	6	6	6	6	6	6	6	4	5	4	4	5	3	1	1	2	2
2	2	3	2	2	1	2	3	2	2	2	3	1	1	4	1	4	3	1	3	6	5	5	5	7	7	5	6	6	5	6	6	3	5	5	5	4	4	4	1	4	3
2	2	3	2	3	1	3	3	2	1	2	2	1	2	1	1	1	1	1	1	6	6	6	6	5	5	6	6	6	6	6	6	1	3	2	3	4	1	1	1	1	1
2	2	3	1	2	2	3	2	2	2	1	3	1	1	4	3	4	3	2	2	5	5	6	5	6	6	6	6	5	5	6	5	3	3	3	4	4	4	1	1	1	1
2	2	3	2	2	1	1	2	1	1	2	2	1	1	1	1	1	1	5	2	5	6	5	5	6	5	5	5	6	5	5	5	4	4	4	3	4	3	3	4	4	4
2	3	3	2	3	1	3	3	1	1	2	2	2	2	2	2	2	2	4	5	6	5	5	5	6	6	4	4	6	6	6	6	3	4	3	3	4	2	2	2	2	2
2	2	3	2	3	3	2	3	1	2	2	2	1	1	1	1	1	1	1	2	6	7	6	6	6	6	7	7	5	5	6	6	1	1	2	1	2	2	1	1	1	2
2	2	3	2	3	2	3	3	2	2	2	3	2	2	4	2	2	2	2	2	6	6	6	6	6	6	3	3	6	6	6	6	3	2	3	3	3	2	2	2	2	3
2	2	3	2	2	1	2	2	2	1	1	1	1	1	3	4	4	4	3	3	5	5	5	5	6	6	5	5	5	5	5	5	3	3	3	3	3	4	4	4	4	4
1	2	3	2	2	1	2	2	2	1	2	2	1	1	4	1	2	3	2	3	6	6	6	6	6	6	6	6	4	4	5	2	3	4	4	4	4	4	1	2	2	4
2	2	3	2	2	1	2	3	1	1	2	2	1	2	2	2	2	2	2	2	6	6	6	6	6	6	6	6	6	6	6	6	2	2	2	2	2	2	2	2	2	2
2	2	3	2	2	1	1	2	2	1	2	2	1	2	3	2	2	2	4	2	6	6	6	5	6	6	6	6	5	5	5	5	2	3	3	3	4	2	2	2	2	2
2	2	3	2	3	1	2	2	2	1	1	3	2	1	2	1	1	1	5	5	6	6	6	6	6	6	7	6	6	6	7	6	4	4	3	2	4	3	2	2	2	2
2	1	1	2	2	1	1	2	2	2	2	2	3	1	4	3	3	2	4	4	4	4	4	4	5	5	4	5	4	4	4	4	2	2	2	2	3	3	3	3	3	3
2	2	1	2	3	1	3	2	2	1	2	2	2	2	2	2	2	2	4	4	4	4	4	4	2	2	2	3	4	4	4	4	2	2	2	2	4	2	2	2	2	2
2	1	3	2	2	1	2	1	2	2	1	2	1	2	2	2	2	3	3	3	6	6	6	6	5	5	5	5	6	6	6	6	3	3	3	3	3	3	2	2	2	2
2	1	2	2	1	1	1	1	2	1	2	3	2	2	4	4	4	4	2	2	5	5	5	5	5	5	5	5	4	4	5	5	2	2	2	2	4	2	2	2	2	2
2	2	3	1	2	1	1	1	2	1	2	1	2	2	1	1	1	1	3	3	7	7	7	7	7	7	7	7	7	7	7	7	1	1	1	1	4	1	1	3	1	1
2	1	1	2	2	1	1	2	2	2	1	3	3	1	5	3	4	2	4	3	6	4	4	4	4	4	4	4	4	4	4	4	3	3	3	3	3	3	3	3	3	3
2	1	3	1	1	1	1	1	2	1	2	3	2	2	2	2	3	2	2	2	4	4	5	5	4	5	4	5	5	5	5	5	3	3	3	3	4	3	2	2	2	2
2	2	3	1	2	1	2	1	2	1	2	2	1	1	3	3	4	3	2	3	5	5	4	4	5	6	6	5	4	4	4	5	4	5	4	3	4	3	3	2	2	2
2	1	1	2	1	1	1	2	2	2	1	3	1	1	3	2	3	2	3	3	3	3	4	4	3	3	3	2	3	4	3	3	4	3	4	4	4	3	3	3	3	3
2	2	3	2	3	1	3	1	2	1	2	1	1	2	1	1	1	1	5	5	1	1	1	1	1	1	1	1	7	7	7	7	1	1	1	1	3	1	1	1	1	1
2	2	3	2	2	1	2	3	2	1	1	3	3	2	4	4	4	5	3	3	5	5	6	6	6	6	5	6	6	6	6	6	4	5	5	5	5	5	3	3	3	4
2	2	3	1	2	1	2	1	2	1	2	2	1	2	3	2	4	1	2	2	4	6	6	5	7	7	4	5	6	6	5	5	3	3	3	3	3	3	3	3	2	2
2	2	1	2	3	2	2	2	2	1	2	3	1	1	5	5	5	5	1	1	7	6	6	7	7	7	4	7	7	7	4	4	1	1	1	1	4	1	1	1	1	1
2	2	3	2	2	1	2	1	2	3	2	3	1	2	4	1	3	3	1	3	4	4	4	4	5	5	4	6	4	4	4	4	3	3	3	3	5	4	2	2	2	2
2	1	1	1	1	1	1	1	2	1	1	2	2	2	3	1	3	1	5	3	7	6	6	4	4	4	4	4	4	4	4	4	1	1	1	1	1	1	1	1	1	1
2	1	1	2	2	1	1	2	2	2	2	2	2	2	4	2	2	2	4	4	6	6	6	6	6	6	5	6	6	6	6	6	2	2	2	2	2	2	2	2	2	2
2	1	1	1	1	1	1	1	2	1	2	2	1	2	1	1	1	1	2	2	6	6	6	6	6	6	4	6	6	6	6	6	2	2	2	2	2	2	2	2	2	2
2	1	1	1	1	1	1	1	2	2	2	2	2	2	3	1	2	1	5	5	7	7	7	7	4	7	7	7	7	7	7	7	1	1	1	1	1	1	1	1	1	1
2	1	1	2	2	1	2	1	2	2	2	2	1	1	4	4	4	4	2	2	6	6	6	6	6	6	6	6	5	4	4	5	3	2	3	2	3	2	2	3	3	3
1	1	1	2	2	1	1	1	2	1	2	3	3	2	3	3	4	3	2	2	6	6	6	6	6	6	6	6	6	6	6	6	3	4	4	4	4	3	3	2	2	2
2	2	3	2	3	1	2	2	2	1	2	3	2	2	3	3	3	3	3	3	4	4	4	4	4	4	4	4	4	4	4	4	3	3	3	3	3	3	3	3	3	3
2	2	3	2	2	1	2	2	2	1	2	3	1	2	3	4	4	4	3	3	4	4	4	4	5	5	4	4	4	4	4	4	4	4	4	4	4	4	4	4	4	4
2	2	3	2	3	1	3	2	2	2	1	2	2	2	2	2	2	2	4	4	5	5	5	5	5	5	5	5	5	5	5	5	3	3	3	3	3	3	3	3	3	3
2	1	1	2	3	1	2	2	2	2	2	3	2	1	4	3	3	4	2	2	4	4	5	5	4	4	4	4	5	4	5	5	3	2	4	4	4	4	3	3	3	3
2	2	3	2	3	1	3	2	2	3	1	3	3	2	4	3	4	4	3	3	5	6	6	6	6	6	6	6	4	4	5	5	4	4	3	3	3	3	3	2	2	4
2	2	3	2	2	1	3	2	2	1	1	2	3	1	2	2	2	2	2	4	4	4	4	4	4	4	4	4	3	3	4	4	3	3	3	3	3	3	3	3	3	3
2	2	3	2	2	1	1	1	2	2	2	3	3	1	4	4	4	4	2	2	4	4	4	4	4	4	4	4	4	4	4	4	3	2	3	3	3	3	3	3	3	3
2	1	1	1	1	1	1	1	2	1	2	2	1	2	1	1	1	1	2	2	7	5	7	7	7	7	7	7	5	5	6	6	1	2	3	2	4	3	1	1	1	1
2	1	2	2	2	1	1	2	2	2	2	3	2	2	3	3	3	3	3	3	4	5	5	5	6	6	6	5	4	5	6	6	3	3	4	4	4	2	2	2	2	3
2	2	1	2	2	2	2	3	2	1	1	3	2	1	2	2	3	2	2	2	6	6	6	6	5	5	5	5	6	6	6	6	2	2	2	2	2	2	2	2	2	2
1	1	2	2	1	1	1	2	2	1	2	2	2	2	3	3	3	3	3	3	4	5	5	4	5	5	5	4	5	5	5	5	2	2	2	2	3	3	2	2	3	2
2	2	1	2	2	1	1	2	2	2	2	3	3	2	1	1	1	1	5	5	5	6	7	4	5	6	4	3	3	3	4	4	2	1	3	4	4	2	2	2	1	1
2	2	3	2	3	2	3	2	2	1	2	2	1	2	1	1	2	2	1	1	6	6	4	4	5	5	5	5	5	5	5	5	2	3	2	2	2	2	2	3	2	3
2	2	3	2	3	1	2	2	2	1	2	2	1	2	1	1	1	1	1	1	7	7	7	7	7	7	7	7	7	7	7	7	1	1	1	1	1	1	1	1	1	1
2	1	3	2	2	1	1	2	2	1	2	3	1	2	2	2	1	1	1	2	7	7	7	7	7	7	7	7	7	7	7	7	1	1	1	1	3	1	1	1	1	1
2	2	3	2	3	1	2	3	2	2	2	2	3	2	3	2	2	2	2	2	5	5	6	6	6	6	6	6	5	4	4	5	3	2	4	4	4	4	2	2	2	2
2	2	3	2	3	2	3	3	2	1	2	3	3	2	2	1	2	2	2	1	7	6	5	6	4	6	5	4	4	3	4	4	3	4	4	4	4	3	2	1	2	1
2	2	3	2	3	1	3	3	2	1	2	3	1	2	2	1	2	1	1	1	6	7	6	6	4	4	7	4	6	4	5	5	2	2	2	2	2	2	2	1	1	2
2	2	3	2	3	1	2	2	2	2	2	2	1	2	2	1	2	2	5	4	6	6	6	6	6	6	6	6	6	6	6	6	3	3	3	3	3	3	3	2	3	3
1	1	3	1	1	1	2	1	2	1	2	2	2	2	3	3	3	3	3	3	4	4	4	4	4	4	4	4	4	4	4	4	2	2	2	2	2	2	2	2	2	2
2	2	3	2	3	1	3	2	2	1	1	2	1	2	2	1	2	2	1	2	7	7	7	7	7	7	7	7	7	7	7	7	1	3	1	1	1	1	1	1	1	1
2	2	2	2	2	1	3	1	2	1	2	2	3	2	3	3	3	3	3	3	5	5	5	6	5	5	4	5	5	5	6	5	2	4	3	3	4	4	4	3	3	3
2	2	2	2	3	1	2	2	2	2	1	2	1	1	2	2	2	2	2	3	6	5	5	5	5	6	6	6	6	5	6	6	3	3	3	3	3	2	2	2	2	2
2	2	3	3	2	1	2	3	1	1	2	3	1	2	2	3	4	3	3	3	5	4	5	5	4	4	5	5	5	4	4	4	2	2	2	2	2	2	2	2	2	2
1	2	3	2	3	1	3	2	1	1	2	2	3	2	1	1	1	1	1	1	6	6	6	6	7	7	7	7	7	6	7	7	2	2	2	2	2	2	2	2	1	1
2	2	3	2	3	1	2	2	1	1	2	2	1	1	2	2	2	2	2	2	6	6	6	6	4	5	5	4	5	6	6	6	3	3	3	3	3	3	3	3	3	3
2	1	1	2	1	1	1	1	2	1	2	2	2	2	3	1	2	1	5	2	6	6	6	6	7	7	7	7	7	7	7	7	3	3	3	3	3	3	3	3	2	2
2	3	3	2	3	1	3	2	2	1	2	2	2	2	2	2	3	2	3	3	4	4	4	4	4	4	4	4	4	4	4	4	3	3	3	3	5	2	3	5	2	3
2	1	1	2	2	1	1	2	2	1	2	2	1	2	2	2	2	2	4	4	6	6	5	6	7	7	7	7	7	7	7	7	1	1	2	2	5	1	1	1	1	1
2	1	1	1	1	1	1	1	2	1	2	2	2	1	1	1	1	1	5	5	7	7	7	7	7	7	7	7	7	7	7	7	2	1	1	1	3	1	1	1	1	1
2	1	1	1	1	1	1	1	2	1	2	2	3	2	3	1	3	1	2	3	6	6	5	4	4	4	2	4	6	6	6	6	3	2	4	4	4	1	1	1	1	1
2	2	3	2	3	1	2	2	2	1	2	3	1	2	3	3	2	2	1	1	5	4	6	6	7	7	7	7	5	4	4	5	4	5	5	5	5	5	2	1	1	1
2	2	3	2	2	1	2	1	2	1	2	3	3	2	1	1	1	3	2	5	6	6	6	6	7	7	7	7	7	7	7	7	3	3	3	3	3	2	1	1	2	2
2	1	1	1	1	1	1	1	2	2	2	2	1	2	2	2	2	2	4	4	5	5	5	5	5	5	6	6	5	5	6	6	2	2	2	2	2	2	2	2	2	2
2	1	1	2	1	1	1	2	2	2	1	3	2	1	4	3	5	2	2	2	6	6	6	6	6	6	6	4	6	6	6	6	2	2	2	2	2	2	2	2	2	2
2	2	2	2	3	1	2	2	2	2	2	2	2	2	4	5	4	4	2	3	6	6	6	6	6	6	6	6	6	6	6	6	4	4	3	4	4	3	2	2	2	2
2	1	1	2	2	1	1	1	2	1	2	2	1	2	3	3	2	2	4	4	3	4	4	5	4	4	4	4	3	3	3	3	2	2	2	2	2	2	2	2	2	2
2	2	2	2	3	1	2	1	2	1	2	2	1	1	1	1	1	1	1	1	4	4	7	7	7	7	7	7	2	2	2	2	1	1	1	1	1	1	1	1	1	1
2	2	3	2	3	1	3	2	2	1	2	2	2	2	1	1	1	1	2	2	6	5	5	6	7	7	6	6	6	6	6	5	2	2	2	2	2	2	2	1	1	1
2	1	1	2	2	1	1	2	2	1	2	3	1	2	2	1	2	2	2	3	6	6	6	6	6	6	6	6	6	6	6	6	3	3	3	3	4	1	1	1	1	1
2	2	3	2	3	2	3	1	2	1	2	2	3	2	2	2	3	4	2	4	5	4	5	5	5	6	4	6	5	5	5	6	2	2	2	2	3	3	3	3	3	3
2	1	3	2	3	1	2	1	1	2	2	2	1	2	4	2	2	2	2	2	6	6	6	6	6	6	6	6	6	7	7	7	2	2	2	2	4	2	2	2	2	2
2	1	2	2	2	1	2	1	2	1	2	2	1	2	3	2	3	3	2	3	6	5	5	5	6	6	6	5	5	5	5	5	1	1	1	1	4	1	2	2	1	1
2	2	3	2	2	1	2	2	2	1	2	3	3	1	3	3	4	4	2	3	6	6	5	6	6	6	6	6	6	6	6	6	2	4	2	5	5	4	1	2	1	1
2	1	1	2	2	1	1	1	2	1	2	2	3	2	2	1	2	1	3	4	6	6	7	6	6	6	6	6	6	6	6	6	2	2	2	2	1	1	1	1	1	1
2	1	3	2	2	1	2	1	2	2	2	2	1	1	1	2	2	2	4	4	5	5	5	5	6	6	6	5	5	5	5	5	4	3	4	4	4	4	2	2	2	3
1	1	3	2	2	1	2	2	2	1	2	2	1	2	3	3	3	2	4	4	4	4	4	4	4	4	4	4	5	5	5	5	3	3	3	3	3	3	3	4	4	3
2	1	1	1	2	2	2	1	2	1	2	3	1	2	3	2	3	5	5	5	6	5	5	5	3	5	5	6	4	4	5	5	4	5	5	5	5	5	3	3	2	3
2	2	3	2	2	1	2	3	1	1	2	3	3	2	3	2	3	3	4	3	6	6	5	4	4	4	4	5	5	4	5	5	5	5	5	5	4	4	4	4	4	4
2	1	1	2	2	1	1	1	2	1	2	2	1	1	2	2	4	3	3	3	4	5	4	5	3	4	4	4	4	4	5	4	3	3	3	3	4	4	4	3	3	3
2	2	3	2	3	1	3	2	2	2	2	3	1	2	3	3	4	4	3	4	4	3	3	3	2	2	2	2	4	4	4	4	3	4	3	4	4	3	3	3	2	2
2	1	1	2	1	1	1	1	2	2	2	3	3	2	3	2	3	3	2	4	4	3	2	5	5	3	5	3	5	3	6	5	5	5	5	4	5	1	1	1	1	1
2	3	3	2	3	3	3	3	2	2	2	3	1	1	2	2	4	2	2	2	4	5	5	4	4	5	5	4	5	5	5	5	3	4	4	4	4	2	2	2	2	4
2	1	2	1	2	1	2	2	2	2	2	2	1	2	4	2	4	3	2	3	5	4	5	6	5	5	5	5	3	3	3	3	1	1	3	2	1	1	1	2	3	2
2	2	3	2	3	1	2	3	2	1	2	2	1	2	2	2	2	2	4	4	5	6	6	6	6	5	6	6	6	6	6	6	4	5	4	4	4	4	2	2	3	3
2	2	3	2	2	1	2	2	2	1	2	3	1	2	3	2	3	2	3	4	5	5	6	6	6	6	6	6	6	6	6	6	3	4	3	3	3	3	3	3	3	3
1	1	2	2	2	1	1	2	2	1	2	3	1	1	4	4	3	4	3	1	5	6	6	6	7	7	7	7	6	6	6	6	3	3	3	3	4	3	3	3	3	3
2	1	1	1	1	1	1	1	2	1	2	3	3	1	5	3	5	4	2	4	5	5	4	6	3	5	6	6	6	6	6	6	5	5	5	5	5	2	1	1	1	1
2	2	1	2	2	1	3	2	1	2	2	2	3	1	4	4	4	3	3	3	4	4	4	4	4	4	4	4	4	4	4	4	3	3	3	3	3	3	3	3	3	3
2	2	3	2	3	1	3	2	2	1	2	3	2	2	3	2	2	2	4	5	5	5	4	5	5	6	6	5	5	5	5	5	4	4	4	4	2	2	2	2	2	2
2	1	1	2	1	1	1	1	2	1	2	2	1	2	2	2	2	5	4	2	5	3	3	6	1	2	2	2	4	4	4	4	3	4	4	4	3	3	3	3	2	3
2	1	3	1	2	1	1	1	2	1	2	3	1	2	4	4	4	4	4	5	6	5	5	5	6	7	6	7	6	6	6	6	4	4	4	4	5	4	3	3	2	2
2	1	1	2	2	1	1	2	2	1	1	3	1	2	2	2	2	2	4	4	4	4	4	4	4	4	4	4	4	4	4	4	3	3	3	3	3	3	3	3	3	3
2	2	3	2	3	2	3	3	2	2	2	2	1	2	2	1	1	1	2	2	6	6	6	6	6	6	6	6	5	5	5	5	3	4	4	4	4	4	4	4	3	3
2	2	3	2	3	1	3	2	2	1	2	2	3	2	3	3	2	2	4	4	6	6	6	6	6	6	6	6	6	6	6	6	2	3	2	3	4	3	2	2	2	2
1	1	1	1	1	1	1	1	2	1	2	3	1	2	5	5	4	5	2	4	3	5	5	6	4	3	4	2	5	5	6	5	3	4	4	4	4	4	3	3	3	3
1	2	3	2	2	2	2	2	2	1	2	2	1	2	4	3	4	3	2	2	4	5	5	4	4	5	4	4	5	5	5	5	3	3	2	2	2	3	3	3	2	3
2	1	3	2	2	1	2	2	2	1	2	2	1	2	1	2	1	1	1	2	7	7	7	7	7	7	7	7	7	7	7	7	1	1	1	1	3	1	1	1	1	2
2	1	1	2	2	1	1	2	2	1	2	2	1	1	2	2	2	2	4	4	6	6	6	6	4	4	4	4	6	6	6	6	2	2	2	2	2	2	2	2	2	2
2	2	3	2	3	1	3	2	2	2	1	2	2	2	4	4	4	4	1	4	5	5	6	5	5	4	5	5	5	5	5	5	4	4	3	4	4	3	3	3	2	2
2	2	3	2	2	1	2	2	2	2	2	2	1	1	3	3	2	3	3	3	6	6	6	6	6	6	6	6	6	6	6	6	2	2	2	2	2	2	2	2	2	2
2	1	1	2	2	1	1	2	2	2	2	3	1	2	2	1	1	1	2	2	7	7	7	7	7	7	7	7	7	7	7	7	2	2	2	2	2	2	2	2	2	2
2	2	3	2	3	3	3	3	1	2	2	3	3	1	2	2	2	2	4	3	4	5	6	5	5	3	5	6	5	5	5	5	2	4	4	4	4	3	4	3	3	3
2	2	2	2	2	1	2	2	1	2	2	3	2	2	2	2	2	1	5	5	4	4	4	4	3	3	4	4	4	4	4	4	3	4	4	3	4	2	2	2	3	3
2	1	1	2	2	1	1	4	1	2	2	2	1	1	2	2	2	2	3	3	5	5	6	6	5	6	6	6	5	5	5	5	5	5	4	5	4	3	3	2	2	3
2	1	2	2	2	1	1	2	2	1	2	2	1	2	1	1	1	1	3	3	5	7	7	7	7	7	7	7	7	7	7	7	4	4	4	1	1	1	1	2	2	2
2	2	3	2	3	1	3	3	2	1	2	2	1	2	4	4	3	3	2	2	7	7	7	6	7	7	7	7	6	5	6	6	2	2	2	2	2	2	2	2	2	2
2	1	1	2	2	1	2	2	2	2	2	2	3	2	4	4	1	1	4	3	7	7	7	7	7	7	7	7	7	7	7	7	1	2	2	2	4	1	1	1	1	1
2	2	3	2	3	2	2	4	2	3	2	2	1	1	4	3	4	3	3	4	4	5	5	5	6	5	6	6	5	4	5	5	4	4	4	4	4	3	2	2	2	2
2	1	1	2	2	1	2	2	2	3	1	3	1	1	3	4	5	4	4	5	3	2	2	2	1	1	1	1	3	3	4	4	4	4	4	4	4	4	3	2	2	4
2	1	2	2	2	1	1	2	2	3	1	3	3	1	4	4	5	4	4	5	4	5	3	3	3	4	3	2	3	4	3	5	4	5	4	4	4	3	2	2	2	2
2	1	1	1	2	1	1	1	2	2	2	3	1	1	3	3	3	3	3	4	6	6	5	4	3	6	3	4	4	5	5	5	3	4	4	4	5	1	1	3	4	3
2	1	2	2	2	1	1	2	2	1	2	3	1	2	3	2	2	3	3	3	6	4	4	6	4	6	6	6	5	5	6	6	3	4	4	4	4	4	3	3	3	4
2	2	3	2	3	1	3	3	1	2	2	3	3	2	3	3	4	3	2	2	4	4	4	4	4	4	4	4	3	3	3	4	4	4	4	4	4	3	3	4	3	3
2	1	3	2	2	1	2	2	2	2	2	2	2	2	3	2	2	2	4	4	4	4	4	4	4	4	4	4	4	4	4	4	3	3	3	3	3	3	3	3	3	3
2	2	3	1	2	1	3	3	2	2	2	3	3	2	3	3	2	2	4	4	5	5	5	5	5	5	5	5	5	5	5	5	3	3	3	3	3	3	3	3	3	3
2	1	1	1	2	1	1	2	2	1	2	3	1	1	4	3	4	3	3	3	5	5	5	5	5	5	5	5	5	5	6	5	4	4	4	4	4	4	4	4	4	4
2	1	2	1	2	1	1	2	2	1	2	2	1	2	3	2	3	3	3	3	4	4	4	4	4	4	4	4	4	4	4	4	3	3	3	3	3	3	3	3	3	3
2	1	1	2	1	1	1	1	2	2	2	3	1	2	5	3	3	3	3	3	5	4	4	4	5	5	5	5	5	5	5	5	4	5	3	5	5	3	4	3	3	3
2	2	4	1	2	1	2	2	2	1	2	2	2	2	4	2	2	2	4	4	7	7	7	7	7	7	7	7	7	7	7	7	3	2	2	2	2	2	2	2	2	2
2	1	1	2	1	1	1	1	2	3	2	3	3	1	4	4	4	4	3	3	4	5	5	4	5	5	5	5	5	4	5	5	4	4	4	4	4	4	3	3	3	3
2	1	3	2	2	1	1	1	2	2	2	3	1	2	3	3	3	3	3	3	5	5	5	5	5	6	6	6	5	5	5	5	2	5	5	5	5	1	1	1	1	1
2	1	3	2	2	1	2	1	2	3	1	2	2	2	4	2	2	2	4	3	7	5	5	4	7	7	7	7	5	5	5	5	1	5	1	2	3	1	1	1	1	1
2	1	3	2	2	1	2	3	2	1	2	2	2	2	1	1	1	1	5	5	7	7	7	7	7	7	7	7	7	7	7	7	3	3	3	3	3	3	3	3	3	3
2	1	1	1	1	1	1	1	2	1	2	2	2	2	2	1	1	1	5	5	6	6	7	7	6	6	6	6	6	6	6	6	3	3	2	2	3	2	2	2	2	2
2	2	3	2	3	1	3	2	1	2	2	3	1	1	3	3	3	3	3	3	4	4	4	4	6	6	5	6	5	5	5	5	4	4	4	4	4	4	4	4	4	4
2	2	3	2	3	2	3	2	2	3	1	3	3	1	4	3	4	2	2	2	3	6	6	6	6	6	6	6	6	6	6	6	3	3	3	3	3	3	3	3	3	3
2	2	1	2	3	1	3	3	1	1	2	3	2	2	3	2	2	2	2	2	6	6	6	6	6	6	6	6	6	6	6	6	2	2	2	2	2	2	2	2	2	2
1	1	1	2	1	1	1	2	2	1	2	2	1	2	1	1	1	1	5	5	6	6	6	6	6	6	6	6	6	6	6	6	1	1	1	1	1	1	1	1	1	1
2	2	3	2	2	1	2	1	2	1	2	2	3	2	2	2	2	2	4	4	5	5	5	5	6	6	6	6	5	4	5	5	2	3	3	3	4	2	2	2	2	2
2	2	3	2	3	1	2	2	1	1	2	2	2	1	1	2	2	2	4	4	6	6	6	6	6	6	6	6	6	6	6	7	4	4	4	4	4	2	2	2	2	4
2	1	2	2	2	1	2	2	2	1	2	2	2	1	3	3	3	3	3	3	4	4	4	4	4	4	4	4	4	4	4	4	3	3	3	3	3	3	3	3	3	3
2	1	1	2	2	1	2	2	2	1	1	2	1	2	2	2	2	2	2	2	6	6	6	6	6	6	6	6	6	6	6	6	2	2	2	2	2	2	2	2	2	2
2	2	3	2	2	1	3	3	2	2	2	3	1	1	4	3	4	3	3	3	7	7	7	7	7	7	7	7	7	7	7	7	2	4	5	1	5	1	1	1	1	1
2	2	3	2	3	2	3	3	2	1	2	2	2	2	3	2	3	3	2	2	6	4	5	6	6	6	4	5	5	5	5	5	2	4	4	4	4	2	2	2	2	2
1	1	1	2	1	1	1	1	2	1	2	3	1	1	4	4	4	4	2	2	4	5	5	5	6	5	5	5	5	5	5	5	4	3	4	3	3	4	3	4	3	4
2	1	2	1	2	1	1	2	2	2	2	2	1	1	4	3	4	4	4	3	6	5	4	6	6	6	6	6	5	5	6	5	2	2	2	2	4	2	2	1	1	1
2	2	3	2	2	1	2	2	2	2	2	3	1	1	5	5	5	5	1	5	4	4	4	4	5	5	5	5	3	2	2	2	5	5	5	5	5	1	1	1	1	1
2	2	3	2	3	1	2	2	2	2	2	2	2	2	2	2	4	2	2	4	5	5	5	5	5	5	5	5	5	5	5	5	3	5	4	5	5	3	2	2	2	2
2	2	1	2	2	1	2	2	2	2	2	3	1	1	5	4	5	4	3	4	4	4	3	3	3	3	3	2	2	3	3	3	3	3	3	4	4	3	2	2	2	3
2	2	3	2	2	2	2	1	2	2	2	2	2	2	4	2	3	3	2	3	5	5	5	5	4	5	4	4	5	5	5	5	3	4	3	4	4	4	4	3	2	4
2	1	2	2	2	1	1	2	2	1	2	2	3	1	2	2	2	2	2	2	6	6	5	5	5	6	5	5	4	5	5	4	3	3	3	3	3	1	2	1	1	1
2	1	1	2	2	1	1	2	2	1	2	3	1	1	1	1	1	1	2	4	6	6	6	6	5	6	5	6	6	6	6	6	2	2	2	2	4	1	1	1	1	1
2	2	3	1	2	1	1	1	2	2	2	3	1	2	2	1	1	5	1	4	5	6	6	6	6	6	5	6	6	6	6	6	2	3	4	3	4	2	1	1	1	2
2	2	3	2	3	2	2	2	1	1	1	3	1	1	3	2	2	2	1	2	2	4	6	5	7	7	7	7	4	4	3	4	1	1	1	1	1	1	1	1	1	1
2	2	3	2	1	1	2	1	2	2	2	2	1	2	1	3	1	4	1	2	6	5	6	6	7	7	6	6	6	6	6	6	1	1	1	1	1	1	1	1	1	1
2	2	3	2	3	1	3	2	2	1	2	3	1	2	1	1	1	1	5	5	7	7	7	7	7	7	7	7	7	7	7	7	2	2	2	2	2	2	2	2	2	2
2	1	2	2	2	1	1	1	2	1	2	2	1	2	1	1	1	1	1	1	7	7	7	7	7	7	7	7	7	7	7	7	1	1	1	1	1	1	1	1	1	1
2	2	3	2	2	1	2	3	2	1	2	2	1	1	4	3	3	3	3	3	4	4	4	4	4	4	4	4	4	4	4	4	4	3	2	3	4	2	2	2	2	2
2	1	1	2	2	1	2	2	2	2	2	3	1	1	3	3	3	3	3	3	5	5	5	5	5	5	5	5	5	5	5	5	3	3	3	3	3	3	3	3	3	3
2	2	3	2	3	1	3	2	2	1	1	3	2	1	3	3	3	3	3	3	4	4	4	4	4	4	4	4	4	4	4	4	4	4	4	4	4	4	4	4	4	4
2	2	3	2	1	1	3	2	2	1	2	2	2	1	5	1	3	1	1	1	7	6	4	4	4	7	7	5	4	4	4	4	4	5	3	4	4	4	4	2	3	3
2	1	1	1	1	1	1	3	2	1	2	2	1	2	1	1	1	1	5	5	7	7	7	7	7	7	7	7	7	7	7	7	1	1	1	1	1	1	1	1	1	1
2	2	4	2	3	1	3	1	2	1	2	2	1	2	2	2	3	2	5	5	4	4	4	5	4	4	3	4	4	4	4	4	2	2	2	2	4	2	2	1	2	2
2	1	3	1	2	1	2	1	1	3	2	2	3	2	3	3	3	3	3	3	6	4	4	4	4	4	4	4	4	4	4	4	3	3	3	3	3	3	3	3	3	3
2	2	3	2	2	1	2	4	2	3	1	3	1	1	5	5	5	5	2	4	4	5	5	5	6	6	6	6	6	6	6	6	4	4	4	4	5	1	1	1	1	1
2	2	1	2	2	1	1	3	2	1	2	2	1	2	3	2	3	3	3	3	5	5	6	6	7	7	6	6	5	5	5	5	2	2	2	2	4	4	2	3	3	3
2	2	1	2	2	1	2	2	1	2	2	3	1	1	4	4	4	4	2	2	5	5	5	5	5	5	5	5	3	3	5	4	4	4	4	4	4	4	4	4	4	4
2	1	2	2	2	1	1	2	2	1	1	2	3	2	4	4	4	4	2	1	7	6	7	7	6	6	6	6	7	7	7	7	3	3	2	2	2	2	2	2	2	2
2	2	1	2	3	1	2	2	2	2	2	2	1	2	3	3	4	3	4	2	5	5	5	6	6	6	4	4	5	5	4	5	3	3	3	3	4	3	3	2	1	2
2	1	1	1	1	1	1	1	2	2	2	2	3	2	3	2	2	4	3	3	4	4	3	4	4	3	5	3	3	3	5	4	2	2	2	2	4	4	3	4	3	2
2	1	2	2	2	1	1	1	2	1	2	3	3	2	3	3	3	3	3	3	4	4	4	4	4	4	4	4	4	4	4	4	3	3	3	3	3	3	3	3	3	3
2	1	3	2	2	1	2	2	2	3	1	3	1	2	3	3	3	3	3	3	4	4	4	4	4	4	4	4	4	4	4	4	3	3	3	3	3	3	3	3	3	3
2	2	3	2	2	1	1	2	2	2	2	2	3	1	4	4	3	3	3	3	3	3	3	3	3	3	3	3	4	4	4	4	3	3	3	3	3	3	3	3	3	3
2	2	1	2	3	1	2	3	2	2	2	3	1	2	4	2	3	2	2	4	4	4	4	4	3	4	3	4	4	3	5	4	2	2	2	2	3	2	2	2	2	2
2	2	3	2	2	1	2	2	2	1	2	2	1	2	2	2	2	2	2	2	6	5	6	6	5	5	5	5	5	5	5	5	2	4	3	3	2	3	2	2	2	2
2	1	1	2	2	1	1	2	2	3	2	3	1	2	4	4	4	3	2	4	5	5	4	5	7	7	6	6	5	4	4	4	2	2	2	4	3	1	1	1	1	1
2	1	1	2	2	1	1	3	2	1	2	2	1	2	3	2	2	2	2	2	6	5	5	5	6	6	6	5	6	6	6	6	2	2	2	2	3	4	4	2	2	2
2	2	1	2	3	1	2	2	2	1	2	2	2	1	2	1	2	2	3	3	6	6	6	6	6	6	6	6	6	6	6	6	2	2	2	2	2	2	2	2	2	2
2	1	1	2	3	2	2	2	2	2	1	2	1	2	4	4	4	4	2	3	7	7	7	7	7	7	7	7	7	7	7	7	2	3	3	3	3	3	3	1	1	1
2	1	1	2	1	1	1	2	1	2	2	3	2	1	4	2	3	3	2	3	5	5	5	5	3	4	3	5	5	5	5	4	4	4	5	4	4	1	1	1	1	1
2	1	1	2	2	1	2	2	2	2	2	2	2	1	1	3	3	4	2	5	6	6	6	6	5	6	6	6	6	6	6	6	2	4	2	3	4	2	2	2	2	2
2	2	1	2	2	1	1	2	2	1	2	2	1	1	1	1	2	1	5	1	7	6	7	6	7	7	6	6	7	7	7	7	4	4	4	4	5	4	3	3	3	3
2	1	1	2	1	1	1	2	2	1	2	2	1	2	1	1	1	1	5	5	6	6	6	6	7	7	7	7	6	6	6	6	2	2	2	2	3	1	1	1	1	1
2	1	3	2	2	1	2	2	2	1	2	3	3	1	4	1	1	1	2	2	6	6	6	6	6	6	6	6	6	6	6	6	3	3	3	3	3	2	2	2	2	2
2	2	3	2	3	1	2	3	2	1	2	3	3	2	4	3	3	4	3	5	2	3	5	3	3	3	3	3	3	3	3	3	4	4	4	4	4	4	4	3	3	4
2	2	1	2	2	1	2	2	2	1	2	3	1	2	4	4	3	3	3	3	4	4	4	4	4	4	4	4	4	4	4	4	3	3	3	3	3	3	3	3	3	3
1	1	1	1	2	1	1	2	2	1	2	2	1	1	1	1	1	1	2	2	6	6	6	6	7	7	7	7	6	6	6	6	4	4	3	4	4	2	2	2	2	2
2	2	3	2	3	1	3	3	1	1	2	2	1	2	1	1	1	1	5	5	6	6	7	6	7	6	6	6	6	6	6	6	2	2	2	4	5	1	1	1	1	1
2	2	3	2	3	1	2	2	2	1	2	3	1	2	1	1	1	1	1	1	5	5	4	4	4	4	4	4	4	4	5	4	1	1	1	1	1	1	1	1	1	1
1	1	1	2	2	1	1	2	2	1	2	3	1	1	4	4	4	4	2	2	4	4	4	4	4	4	4	4	4	4	4	4	4	4	4	4	4	4	4	4	4	4
2	1	1	1	2	1	1	1	2	2	2	2	1	1	2	2	2	2	2	4	3	3	5	5	2	2	2	4	5	5	3	3	2	2	2	4	4	4	2	2	2	2
2	1	2	2	2	1	2	2	2	2	2	3	1	2	3	2	3	2	2	3	6	5	5	5	6	6	6	4	6	5	7	7	4	5	4	4	4	3	2	2	1	3
2	2	1	2	1	1	3	2	2	2	2	3	2	2	5	4	4	4	2	5	6	5	6	5	4	4	5	4	3	3	6	6	4	4	2	4	4	2	3	2	1	1
2	1	2	2	2	1	1	2	2	2	2	2	2	2	3	2	1	1	1	2	6	6	6	6	6	6	6	6	7	7	7	7	4	4	4	5	5	1	1	1	1	1
2	1	1	1	1	1	1	2	2	1	2	3	3	1	2	1	1	1	2	1	7	6	6	6	6	6	7	7	7	7	7	7	3	4	3	4	5	3	1	1	1	1
2	2	3	2	3	1	3	3	2	1	2	2	1	2	1	1	2	1	2	2	6	6	6	6	5	6	5	6	7	6	7	6	2	2	2	2	4	1	2	1	1	1
2	1	1	1	1	1	1	1	2	1	2	2	1	2	2	2	2	2	3	2	7	7	7	7	7	7	7	7	7	7	7	7	1	1	1	1	1	1	1	1	1	1
1	1	3	2	2	1	2	2	2	1	2	2	1	1	3	2	2	2	4	4	6	6	6	5	6	6	6	6	6	6	6	6	3	3	3	3	3	3	3	3	3	3
2	1	1	2	2	1	1	4	2	2	1	2	3	2	2	2	2	2	2	4	6	6	6	6	4	4	4	6	6	6	6	6	5	5	5	5	5	2	1	1	1	3
2	1	1	2	2	1	1	1	2	1	2	2	1	2	3	1	1	1	5	5	6	6	6	6	6	6	6	6	6	6	6	6	1	1	1	1	1	1	1	1	1	1
2	2	3	2	2	1	2	2	2	2	2	3	2	2	2	2	2	2	2	2	6	6	6	6	6	6	6	6	6	6	6	6	3	4	4	4	4	3	2	2	2	3
2	1	1	2	1	1	1	2	2	1	1	2	1	1	2	2	2	2	3	3	4	4	4	4	5	5	4	5	5	5	5	5	3	2	3	2	2	2	2	2	2	2
2	1	1	2	1	1	1	2	2	2	2	2	1	1	3	2	2	3	3	3	4	4	4	4	4	4	4	4	4	4	4	4	3	3	4	3	3	3	3	3	3	3
2	2	3	2	2	1	1	2	2	1	2	3	1	2	4	3	3	2	2	2	6	6	6	6	6	6	6	6	5	5	6	6	3	3	2	4	4	2	2	2	2	2
2	1	1	2	2	1	1	2	2	2	2	2	1	2	2	1	2	1	2	2	5	4	4	5	4	4	4	4	4	4	4	4	2	2	2	2	3	2	2	2	2	2
1	2	3	2	3	2	3	2	2	1	2	3	1	2	3	3	3	3	3	3	4	4	4	4	4	4	4	4	4	4	4	4	2	2	2	2	2	2	2	2	2	2
2	1	1	2	1	1	1	1	2	2	2	3	2	2	3	3	3	3	3	3	4	4	4	4	4	4	4	4	4	3	4	4	3	3	3	3	3	3	3	3	3	3
2	1	1	2	2	1	1	2	2	1	2	3	1	2	3	2	3	2	2	2	6	5	4	4	5	5	5	5	5	5	5	5	2	3	3	3	4	3	2	2	2	2
2	1	3	2	2	2	1	2	2	2	2	3	2	2	3	4	4	4	2	2	6	6	6	6	6	6	6	6	6	6	6	6	4	4	4	4	4	2	2	2	2	2
1	2	3	2	2	1	1	2	2	2	2	3	1	1	3	3	3	3	3	3	3	2	2	2	6	7	5	5	4	4	4	4	3	3	5	4	5	3	2	2	2	3
2	1	1	2	2	1	1	2	2	1	2	3	2	1	2	1	1	1	3	3	6	6	6	5	5	6	6	6	7	7	7	7	5	5	5	5	5	5	5	2	2	2
1	1	1	2	2	2	2	2	1	2	2	3	2	1	5	4	4	4	3	4	5	6	6	6	4	4	4	2	5	5	5	4	2	3	4	4	5	4	3	1	1	1
2	2	3	2	3	2	3	3	2	1	2	3	1	2	2	1	2	1	1	2	6	6	6	6	7	7	7	7	6	6	6	6	3	4	3	4	4	4	1	1	1	1
2	2	3	2	3	1	2	2	2	1	2	2	1	2	2	1	1	1	2	2	6	6	6	6	6	6	6	5	6	6	6	6	2	4	2	2	4	2	2	2	2	2
1	2	3	2	2	2	2	3	2	1	2	2	3	1	4	2	4	4	2	2	6	5	6	6	6	6	4	6	6	6	6	6	4	3	4	4	4	2	1	1	1	1
2	1	2	2	2	1	1	2	2	1	2	3	2	1	3	2	2	2	4	2	4	4	4	4	2	3	3	3	2	2	4	3	3	3	3	3	4	3	3	3	3	3
2	2	3	2	3	1	2	2	2	1	2	3	2	2	3	3	3	3	3	3	6	5	5	5	5	6	5	5	6	6	6	6	2	3	3	3	4	2	2	2	2	2
2	1	1	1	1	1	1	2	2	1	2	3	1	2	3	4	4	4	3	4	5	6	6	6	6	6	6	6	6	6	6	6	3	3	3	3	3	2	2	2	3	2
2	1	1	1	1	1	1	1	2	1	1	2	1	1	3	2	2	2	3	3	5	4	5	4	5	5	5	4	5	5	5	5	3	3	3	3	4	3	3	3	3	3
2	1	1	1	2	1	2	2	2	1	1	2	2	1	4	4	4	2	1	3	3	5	6	6	7	7	4	4	5	5	5	5	4	3	4	4	5	1	1	1	1	1
1	1	1	2	2	1	1	2	2	2	2	3	1	2	4	3	4	4	2	3	5	6	6	6	6	6	5	6	6	6	6	6	2	4	3	4	4	3	3	2	2	2
2	2	3	2	2	1	2	2	2	1	2	3	1	2	4	4	4	4	4	4	6	3	6	6	7	7	5	6	5	5	5	5	2	2	2	2	4	2	2	2	4	4
1	2	3	2	3	2	3	3	1	1	2	3	3	1	3	3	3	3	3	3	6	5	5	6	7	7	6	6	5	5	5	5	3	3	3	3	4	3	2	2	2	2
2	1	3	2	2	2	1	2	1	1	2	2	1	2	1	1	1	1	5	5	5	6	5	5	5	5	5	5	5	5	5	5	2	2	2	2	2	2	2	2	2	2
1	1	2	2	1	1	2	2	2	2	2	2	1	2	1	1	1	1	2	1	7	6	7	7	7	7	7	7	6	5	7	6	2	1	1	1	4	1	1	1	1	1
1	2	3	2	1	1	2	2	2	1	2	3	1	1	4	4	4	4	3	4	4	4	4	3	6	6	6	6	4	3	4	4	3	4	4	4	4	4	2	2	2	2
1	2	3	2	3	2	2	2	2	2	2	3	2	1	4	3	4	4	2	2	5	4	5	5	5	4	4	3	5	5	5	5	4	4	4	4	4	4	4	4	4	4
2	2	2	2	2	1	2	2	1	1	2	3	1	2	4	2	4	2	2	2	5	4	4	3	6	6	6	5	4	4	4	4	4	4	4	4	4	3	3	3	3	3
2	2	3	2	3	2	2	3	2	1	2	3	2	2	1	1	1	1	5	5	6	6	6	6	6	6	6	6	6	6	6	6	4	4	2	4	4	2	2	2	2	2
2	2	3	2	2	1	2	2	1	1	2	2	1	2	1	1	1	1	5	5	6	6	6	6	6	6	6	6	6	6	6	6	4	4	3	3	3	1	1	1	1	3
2	2	3	2	3	2	2	3	1	1	2	3	1	2	3	2	1	2	1	1	4	5	6	6	5	5	4	5	5	4	5	4	3	3	2	2	3	3	4	2	1	1
2	2	3	2	3	2	2	3	2	1	2	3	1	1	4	4	4	2	2	2	4	5	4	4	4	4	4	4	4	4	4	4	4	4	4	4	4	4	4	4	2	2
2	2	1	2	2	1	2	2	2	2	2	3	1	2	3	2	2	2	3	4	5	5	5	5	5	5	5	5	5	5	5	5	3	3	3	3	3	3	3	3	3	3
2	2	3	2	3	1	2	2	1	1	2	2	2	2	2	2	2	2	4	4	4	5	4	5	4	4	4	4	4	4	4	4	3	3	2	3	4	2	2	3	4	4
2	2	3	2	3	1	2	3	1	1	2	2	2	2	4	3	3	4	5	5	6	6	6	6	6	6	6	6	5	5	5	6	3	4	4	4	4	4	3	4	4	4
2	2	3	2	3	1	3	1	1	1	2	2	1	2	3	1	1	1	3	3	7	7	7	7	7	7	7	7	4	3	5	6	3	2	2	2	3	3	3	2	2	2
2	2	3	1	3	2	2	2	1	1	2	2	1	2	4	2	1	1	4	4	6	6	6	6	7	7	7	7	6	5	5	5	2	3	4	4	4	2	2	2	2	2
1	1	1	2	2	1	2	3	1	1	2	2	1	1	2	2	3	2	3	4	5	6	6	6	6	5	5	6	6	6	6	5	2	2	2	2	3	3	3	2	2	2
2	2	3	2	3	2	3	3	1	1	2	2	1	2	2	2	2	1	2	4	6	6	6	6	6	6	6	6	6	5	5	5	2	5	2	4	4	2	2	1	3	3
2	2	4	2	2	1	1	2	2	1	2	2	2	2	2	2	2	2	4	4	6	7	7	6	6	6	7	6	6	6	6	6	1	2	2	2	2	2	2	2	2	2
2	1	2	2	2	2	2	3	1	1	2	2	1	2	3	3	3	3	3	3	7	6	7	6	4	5	4	5	6	6	6	6	5	4	5	4	5	4	4	4	4	4
2	2	2	2	2	2	2	3	2	3	2	3	1	2	4	3	4	4	2	4	4	5	5	5	6	6	5	6	5	5	6	6	2	4	4	4	4	1	1	1	1	1
1	2	3	2	3	2	2	3	2	2	2	2	1	2	1	1	2	3	2	3	6	4	3	6	6	6	4	4	6	4	4	4	4	3	4	3	4	4	4	4	4	3
2	1	1	1	1	1	1	1	2	1	2	2	2	2	1	1	1	1	5	5	6	7	6	6	5	6	6	6	5	6	7	7	1	1	2	2	2	2	1	1	1	1
2	2	3	2	3	1	3	2	1	1	1	2	1	2	2	2	2	2	4	4	5	5	5	5	6	6	6	6	5	5	5	5	3	3	3	3	3	3	3	3	3	3
2	2	3	2	3	3	3	4	1	1	2	2	2	1	2	2	2	1	4	5	5	6	5	6	6	5	6	7	5	5	6	5	2	2	2	2	2	3	2	2	3	2
2	1	1	1	1	1	2	2	2	1	2	2	1	2	2	2	2	2	2	3	5	6	6	6	5	6	6	6	6	6	6	6	2	1	1	1	2	1	1	1	1	1
2	2	3	2	3	2	2	4	1	1	2	2	1	1	2	1	1	1	2	2	6	6	6	6	6	6	6	6	5	5	6	6	2	4	2	4	4	3	2	2	2	2
2	2	3	2	3	1	3	3	1	1	2	3	2	2	3	2	2	3	3	3	4	5	3	3	3	3	3	5	5	5	5	4	3	2	3	3	3	3	3	3	3	1
1	2	1	2	2	1	2	2	1	1	2	3	2	2	4	3	4	4	2	2	5	5	5	7	5	7	6	6	7	7	6	6	4	4	4	4	5	5	4	4	4	4
2	2	3	2	3	2	2	3	1	1	2	2	3	2	5	5	5	5	1	1	7	7	7	7	7	7	7	7	7	7	7	7	4	5	5	5	5	5	5	5	5	5
2	2	3	2	3	1	2	2	1	2	2	2	1	1	2	2	2	2	2	2	7	7	6	6	6	6	6	6	6	6	6	7	3	4	4	4	5	3	3	3	3	3
1	1	1	2	2	1	1	2	2	1	2	2	2	1	1	1	1	1	5	5	4	3	6	6	5	5	5	6	6	6	7	7	3	4	4	4	4	4	3	3	3	3
2	2	3	2	2	1	2	2	2	1	1	2	1	2	1	1	1	1	5	5	6	6	6	6	7	7	5	6	6	6	6	5	2	3	3	3	4	3	3	3	2	2
2	2	1	2	3	2	2	2	1	1	2	3	1	1	3	2	3	2	3	4	6	6	6	6	1	3	1	1	6	6	6	6	3	3	3	4	4	4	2	2	1	2
2	2	3	2	3	1	2	3	1	2	1	3	1	2	1	1	2	1	1	2	6	6	6	6	6	6	6	6	6	6	6	6	5	4	3	3	3	3	1	1	1	1
2	2	3	2	3	1	3	3	1	1	2	3	1	1	1	1	1	1	5	5	4	4	4	4	5	5	5	5	4	4	4	4	4	4	4	4	4	3	2	2	2	2
2	2	3	2	2	2	1	4	2	2	1	2	2	2	2	2	2	2	1	1	5	6	5	6	6	6	5	6	5	5	6	6	4	4	4	4	4	2	1	1	1	1
2	2	3	2	3	1	2	1	1	2	2	3	1	1	3	2	3	2	3	3	5	5	3	3	6	6	6	6	4	5	5	5	4	4	4	4	4	3	1	1	1	1
2	1	1	2	2	1	1	2	1	1	2	3	1	1	4	4	4	3	3	4	5	5	4	5	5	5	5	3	5	5	5	5	4	4	4	4	4	2	1	1	1	1
2	2	3	2	3	1	2	2	1	2	2	3	1	2	2	2	2	2	4	4	6	6	6	6	6	6	6	6	6	6	6	6	2	2	3	2	2	2	2	2	2	2
2	2	3	2	2	1	2	2	1	1	2	3	1	2	4	3	3	4	2	3	6	6	6	6	4	5	5	5	5	5	5	5	4	3	4	4	4	3	3	3	3	3
2	2	3	2	2	1	2	2	2	2	2	2	1	2	2	2	2	1	2	2	6	6	6	6	6	6	6	6	6	5	6	5	2	3	3	2	2	3	2	2	2	2
2	2	3	2	3	2	2	3	1	1	2	2	1	2	2	1	1	1	3	3	6	6	6	7	7	7	6	7	6	6	6	6	4	3	1	2	4	1	1	1	2	1
2	1	1	2	2	1	1	3	1	1	2	3	1	1	1	1	1	1	5	5	6	6	6	7	6	7	4	6	6	6	7	7	3	3	4	5	5	1	1	1	1	1
2	1	1	2	2	1	2	2	2	2	2	3	3	2	2	2	2	2	2	2	6	6	6	6	6	6	6	6	5	5	5	5	2	2	2	2	2	2	2	2	2	2
2	2	3	2	3	2	3	4	2	1	2	2	2	2	1	1	1	1	2	2	5	5	5	5	6	6	6	6	6	6	6	6	3	3	3	3	3	3	3	3	1	1
2	2	3	2	2	1	2	2	2	2	2	3	1	2	3	3	3	3	3	3	4	4	4	4	4	4	4	4	4	4	4	4	3	3	3	3	3	3	3	3	3	3
2	1	1	1	1	1	1	1	2	2	2	3	3	2	2	2	2	3	2	2	6	6	5	6	4	4	4	4	6	6	6	6	4	4	4	4	4	4	3	3	4	4
2	1	1	1	1	1	1	1	2	1	2	2	2	1	3	1	3	1	5	5	4	5	5	6	4	6	6	4	4	4	5	5	3	3	3	3	3	2	2	2	2	2
1	2	3	2	3	2	3	3	1	1	2	3	1	1	1	1	1	1	5	5	7	7	7	7	7	7	7	7	7	7	7	7	3	3	3	3	4	1	1	1	1	1
2	2	3	2	3	2	2	3	1	1	2	2	2	2	3	3	3	3	3	3	4	4	4	4	4	4	4	4	4	4	4	4	4	4	4	4	4	2	2	2	2	3
2	2	3	1	2	1	2	3	2	1	2	2	2	2	3	1	3	1	1	1	5	5	6	6	6	6	6	6	6	6	6	6	3	3	1	4	4	4	4	2	4	2
2	1	2	2	2	1	1	2	2	2	2	2	2	1	3	3	4	3	2	3	4	4	4	5	5	5	5	5	4	5	5	5	3	3	3	3	3	3	3	3	3	3
1	2	1	2	2	1	2	3	2	2	2	2	3	2	4	4	4	4	4	4	6	6	6	6	5	5	6	4	6	6	6	6	2	3	2	2	2	3	2	2	2	2
2	2	3	2	3	1	3	4	1	1	2	2	2	1	4	4	4	4	2	3	4	4	4	6	6	6	5	5	5	5	5	5	3	4	3	4	4	3	3	2	2	2
1	3	3	2	2	1	1	2	2	1	2	1	2	2	2	1	1	1	5	5	6	7	7	6	6	6	6	6	6	6	6	6	3	2	2	2	1	1	2	2	1	1
2	1	1	2	1	1	1	1	2	1	2	2	2	2	3	3	4	3	4	4	5	4	4	4	5	5	4	3	3	4	3	4	3	3	4	4	4	2	2	2	2	2
2	1	3	2	2	2	1	2	2	1	2	3	1	1	3	3	2	2	3	4	6	5	4	3	5	5	5	5	5	5	5	5	4	5	3	5	5	4	4	4	3	4
2	1	1	2	1	1	1	1	2	2	2	2	1	2	5	4	5	5	3	3	5	3	5	6	5	6	5	5	5	5	5	5	4	4	4	4	5	5	2	2	2	2
1	1	1	2	1	1	1	2	2	1	2	3	1	2	4	3	2	2	2	4	6	6	6	6	7	7	7	7	6	5	6	6	2	3	3	3	2	2	2	2	2	2
2	2	3	2	3	2	3	3	1	1	2	2	3	2	1	2	1	1	1	1	6	7	7	6	7	7	7	7	7	7	7	7	1	1	2	2	3	2	1	2	2	2
2	2	3	2	3	1	3	2	1	1	2	3	1	1	3	1	2	1	3	3	7	7	7	7	4	5	5	6	7	7	7	7	2	3	2	2	3	2	2	2	1	1
2	1	1	2	2	1	1	1	2	2	1	2	2	2	3	2	2	2	3	4	5	3	3	3	3	3	3	3	5	5	5	5	4	4	4	4	4	2	1	1	1	1
2	2	3	2	3	2	2	2	2	2	1	3	2	1	5	5	5	5	1	1	5	5	5	5	5	5	5	5	6	6	6	6	5	5	5	5	5	5	5	5	5	5
1	1	3	2	2	2	2	2	2	1	2	2	1	2	2	1	1	1	5	2	5	4	4	4	6	6	6	7	4	5	5	5	4	3	3	4	4	3	3	3	2	2
2	1	1	2	2	1	1	4	2	1	2	2	1	2	1	1	1	1	2	2	6	6	6	6	5	5	6	6	6	6	6	6	2	3	3	3	4	2	2	2	1	1
2	1	1	2	2	1	1	1	2	2	2	2	1	2	3	2	3	2	4	5	4	4	6	6	6	6	5	5	5	5	6	6	4	4	4	4	4	4	4	4	4	4
2	2	3	2	2	1	2	4	2	1	2	2	1	2	5	4	3	3	3	3	7	7	7	7	4	5	5	5	5	6	6	6	2	2	2	2	2	2	2	2	2	2
2	1	1	2	1	1	1	3	2	1	2	3	3	1	2	1	2	2	3	2	6	7	7	6	7	7	7	7	7	7	7	7	3	2	2	2	4	1	1	1	1	1
2	2	3	2	3	1	3	1	2	1	2	3	1	2	2	1	1	4	4	1	4	4	4	4	6	6	6	4	6	4	4	6	3	3	3	3	2	2	3	2	2	2
2	2	3	2	3	2	2	3	1	2	2	2	1	2	4	2	4	3	2	2	5	5	5	5	5	5	4	4	4	3	4	4	3	4	4	4	4	3	3	4	3	3
2	1	3	2	2	1	1	1	2	1	2	2	1	2	4	3	2	2	4	4	5	5	5	5	5	5	5	5	5	5	5	5	2	2	2	2	2	2	2	2	2	2
2	2	3	2	3	1	1	1	2	1	2	3	1	2	4	1	1	1	1	1	7	7	7	7	5	6	7	7	7	7	7	7	4	4	2	4	4	4	4	2	2	2
2	2	3	2	2	1	3	3	2	1	2	2	1	2	1	1	1	1	5	5	4	4	6	4	7	7	7	7	5	6	4	4	1	1	1	1	1	1	1	1	1	1
2	2	3	2	2	1	2	3	1	1	2	3	1	2	2	2	2	2	2	2	4	5	5	4	7	7	7	6	3	3	4	3	4	4	4	4	4	3	3	3	3	3
2	2	3	2	2	1	2	3	2	1	2	2	1	1	3	2	3	2	2	3	4	4	4	4	4	4	3	4	4	4	5	5	3	3	3	3	3	3	3	3	3	3
2	1	2	2	2	1	1	2	2	2	1	2	2	2	1	1	1	1	5	5	6	6	6	6	4	7	2	7	6	6	6	6	1	1	1	1	1	1	1	1	1	1
2	1	2	2	2	1	1	3	1	1	2	2	1	2	2	2	2	2	3	3	6	6	6	6	5	5	6	6	5	5	5	5	3	3	3	3	4	2	2	2	2	1
1	2	3	2	2	1	2	3	2	1	2	3	1	2	1	1	1	1	1	1	7	7	7	7	1	7	1	7	7	7	7	7	1	1	1	1	1	5	5	1	1	1
2	2	3	2	3	1	3	4	2	1	2	2	3	2	2	2	4	2	2	2	6	6	6	6	6	6	5	5	6	6	6	6	2	3	3	3	4	2	2	2	2	2
2	1	1	2	2	1	2	3	2	2	2	3	2	1	4	4	4	4	2	2	5	5	5	5	5	5	5	5	5	5	5	5	3	3	3	3	4	4	4	2	2	2
2	1	3	2	2	1	1	4	2	1	2	2	1	2	1	1	1	2	3	3	6	4	5	5	3	5	4	5	6	5	5	5	2	2	2	3	2	2	1	1	1	3
1	1	1	2	2	1	2	2	2	2	2	2	2	2	2	2	2	2	4	4	5	5	5	5	6	6	5	5	5	5	5	5	4	3	3	4	4	3	3	3	3	3
2	1	3	2	2	1	1	2	2	1	2	2	1	2	3	2	2	2	2	4	2	4	3	4	6	6	6	6	4	4	3	4	2	3	3	3	3	2	2	2	2	2
2	1	1	1	1	1	1	1	2	1	2	2	1	2	1	2	2	2	4	4	4	4	5	7	5	7	7	5	6	6	6	6	2	3	2	3	3	1	2	2	1	2
2	1	1	2	2	1	2	1	2	2	1	3	1	2	3	4	3	3	3	2	5	4	4	4	4	4	4	4	4	4	4	4	4	4	3	3	2	2	1	2	2	2
2	1	1	1	1	1	1	3	2	2	2	3	3	2	3	3	2	3	3	3	5	5	5	5	5	6	6	6	6	6	6	6	3	3	3	3	3	3	3	3	3	3
2	2	3	2	1	1	1	2	2	1	2	3	3	1	5	4	3	3	3	3	4	4	4	4	4	4	4	6	7	5	4	4	4	4	4	4	4	4	4	4	4	4
2	2	3	2	3	2	2	2	2	2	2	3	1	1	3	3	3	3	2	2	3	2	2	2	5	4	4	3	3	3	4	3	2	5	5	5	5	2	2	2	2	2
2	3	3	2	3	1	3	1	2	1	2	2	1	1	4	4	3	3	1	1	7	7	7	6	6	6	5	4	6	6	6	6	3	4	4	4	4	2	2	2	2	2
2	2	3	2	3	2	3	3	2	1	2	2	1	2	3	3	2	3	3	3	4	5	4	4	4	5	5	6	5	5	5	5	3	3	3	3	3	3	3	3	3	3
2	2	3	2	2	1	3	3	2	2	2	3	1	1	3	4	4	4	2	2	5	5	5	5	5	5	5	5	3	4	5	5	4	3	4	4	4	3	2	2	2	2
2	1	3	2	2	1	1	2	2	2	2	3	2	2	2	3	4	3	2	4	5	4	6	6	7	6	6	6	4	3	3	2	3	3	3	3	4	2	2	2	2	2
2	1	1	1	1	1	1	3	2	1	2	2	2	2	1	1	1	1	5	5	6	6	6	6	6	6	6	6	6	6	6	6	2	2	2	2	2	2	2	2	2	2
2	1	2	1	1	1	1	1	2	3	2	3	3	2	5	5	3	4	2	3	6	6	6	6	5	6	7	6	5	5	6	6	3	3	3	3	5	2	2	1	1	1
1	1	1	2	2	3	1	2	1	3	1	3	3	1	1	2	2	2	2	2	6	5	5	5	7	7	7	5	5	5	5	5	5	5	5	5	5	2	2	3	4	3
2	2	3	2	3	1	2	1	2	1	2	2	2	1	1	1	1	1	5	1	3	6	5	6	6	6	3	6	5	5	5	4	1	1	1	1	5	2	1	1	1	1
2	2	3	2	3	1	3	3	2	2	1	3	1	1	4	3	4	4	2	4	6	6	6	5	6	6	6	5	5	5	4	4	1	5	5	5	5	1	1	1	1	1
2	1	1	2	2	1	1	2	2	2	2	3	2	2	3	3	3	3	3	3	4	4	4	4	4	4	4	4	4	4	4	4	3	3	3	3	3	3	3	2	3	3
2	1	3	2	2	1	2	2	2	1	2	3	1	2	2	3	3	3	3	3	4	6	5	5	3	5	6	5	6	6	6	6	3	3	4	3	3	3	1	2	2	2
2	2	3	2	3	1	3	3	2	2	1	2	1	1	3	2	3	2	2	4	5	5	5	5	3	5	4	5	4	4	4	4	4	3	3	3	3	3	3	3	3	3
2	1	1	1	2	1	1	2	2	1	2	3	1	2	2	2	3	2	2	4	6	6	5	6	5	7	7	6	5	5	6	6	2	2	2	2	2	1	1	1	1	1
2	3	3	2	3	3	3	1	2	1	2	3	1	2	3	3	3	3	3	3	4	4	4	4	4	4	4	4	4	4	4	4	3	3	3	3	3	3	3	3	3	3
2	1	1	2	2	1	1	3	2	2	2	3	3	2	3	2	4	3	3	3	5	5	5	5	5	3	3	4	6	6	6	6	2	2	3	3	2	3	3	3	2	3
2	2	3	2	3	1	2	2	2	1	1	2	2	2	4	4	2	1	1	1	6	5	2	4	4	5	4	3	4	3	5	5	5	5	4	5	5	5	1	1	1	1
2	1	1	1	2	1	1	2	2	2	2	3	2	1	5	5	5	5	5	5	7	7	5	7	7	7	3	6	7	7	6	5	3	3	3	5	3	3	3	3	3	3
2	1	1	2	1	1	1	1	2	1	2	2	2	2	2	2	1	1	3	2	6	5	5	5	5	6	6	6	4	5	5	5	1	1	4	1	4	1	1	1	1	1
2	2	3	2	2	1	2	2	2	2	2	2	2	1	4	3	5	5	4	5	4	4	4	4	3	4	4	3	2	2	4	4	5	5	5	5	5	5	1	1	1	1
2	2	1	2	3	2	3	4	2	1	2	3	2	1	3	2	3	3	2	3	5	5	4	4	5	4	5	5	4	4	5	4	4	4	4	4	5	1	1	1	1	1
2	2	3	1	2	3	1	1	2	1	2	2	1	2	3	2	2	2	2	2	4	4	4	4	4	4	4	4	4	4	4	4	3	3	3	3	3	3	3	3	3	3
2	2	4	2	3	1	3	3	2	1	2	2	2	2	1	1	1	1	5	5	7	7	7	7	7	7	6	6	6	6	6	6	1	1	1	1	1	1	1	1	1	1
2	2	3	2	1	2	2	3	2	1	2	1	2	2	1	1	1	1	1	1	7	7	7	7	7	7	7	7	4	4	4	7	1	1	1	1	1	1	1	1	1	1
2	2	3	2	3	1	3	3	2	2	2	3	1	1	2	2	2	2	4	4	6	5	6	6	5	6	6	4	5	5	5	5	4	4	4	4	4	4	4	4	4	4
2	1	1	2	1	1	1	2	2	1	2	3	2	1	2	2	2	2	5	5	6	6	6	6	6	6	6	6	6	6	6	6	4	2	4	3	3	3	3	3	3	3
2	1	1	2	2	1	1	4	2	1	2	3	2	2	2	3	2	2	4	4	5	5	5	5	6	6	6	6	5	5	5	5	4	5	4	4	4	3	3	2	2	2
2	2	3	2	3	2	2	2	2	2	2	3	1	2	3	3	3	3	4	4	2	4	4	3	4	6	3	4	4	2	4	5	3	4	3	4	4	3	2	2	2	2
2	1	1	2	2	1	2	3	1	2	2	2	1	2	2	2	2	1	2	2	4	6	6	6	4	6	6	6	6	6	6	6	2	2	2	3	3	3	2	2	2	2
2	2	3	2	2	2	3	2	2	1	2	3	1	2	1	1	1	1	1	1	5	7	6	6	5	5	4	4	6	6	6	5	3	4	3	3	4	4	3	1	1	1
2	1	1	2	2	1	2	2	2	2	2	2	2	1	4	3	4	4	3	4	6	5	6	7	6	6	5	5	6	6	6	6	3	3	3	3	4	1	1	1	1	1
2	2	3	3	3	1	3	4	1	2	2	3	1	1	3	3	3	3	3	3	5	5	5	5	5	5	5	5	5	5	5	5	4	4	4	4	4	4	4	4	4	4
1	2	3	2	2	1	2	3	2	1	2	3	1	2	2	2	2	2	4	4	7	6	6	7	7	7	7	7	5	5	5	5	2	2	2	2	2	2	2	3	2	2
2	2	3	2	2	1	2	2	2	2	2	3	3	1	4	4	4	4	1	1	7	7	7	7	7	7	7	7	4	4	7	7	1	5	3	5	5	1	1	1	1	1
2	2	3	2	3	2	2	4	2	1	2	3	2	1	3	4	3	4	2	2	4	4	4	4	4	4	5	4	4	4	4	4	3	3	4	4	3	4	4	4	3	4
2	1	1	1	1	1	1	1	2	1	2	3	2	2	4	3	2	2	4	4	5	6	6	6	6	6	6	6	6	6	6	6	1	4	5	4	4	2	1	1	1	1
2	2	3	2	3	2	3	3	2	2	2	3	1	2	5	4	5	5	1	4	6	6	6	6	4	4	5	4	5	6	6	6	5	5	5	5	5	4	1	2	2	4
2	1	1	2	1	1	1	1	2	1	2	2	3	1	2	1	2	1	1	1	6	7	5	6	5	6	6	6	6	6	6	6	3	2	5	4	4	1	1	1	1	1
2	2	3	2	2	1	1	1	2	1	2	3	2	2	1	1	1	1	2	2	5	5	5	5	5	5	5	5	6	6	6	6	2	2	2	2	1	1	1	1	1	1
2	1	1	2	2	1	1	3	2	2	2	3	2	1	3	2	3	2	2	3	7	4	4	5	6	6	5	5	5	5	5	5	3	3	3	3	3	3	3	3	1	1
2	1	1	2	2	1	1	1	2	2	2	2	3	1	3	2	3	3	2	3	6	6	6	6	4	5	4	4	5	5	5	5	4	4	4	4	4	2	2	2	1	2
1	1	1	2	1	1	1	1	2	1	2	2	3	2	2	1	1	1	2	2	5	3	4	5	4	4	4	4	4	5	4	5	4	4	4	4	4	3	3	3	2	2
2	2	3	2	3	2	1	2	1	2	2	2	1	2	3	2	2	2	2	2	6	6	6	6	6	6	6	6	5	5	6	5	3	3	2	2	3	3	2	2	2	2
2	2	4	2	3	1	3	3	2	1	2	3	1	2	3	2	2	2	4	4	5	5	5	5	4	4	4	4	4	4	4	4	4	4	4	4	4	3	3	3	3	3
2	2	3	1	2	1	3	2	2	2	2	2	1	2	3	3	3	2	4	4	4	4	4	4	4	4	4	4	4	4	4	4	4	4	4	4	4	4	4	4	4	4
2	2	3	2	3	2	3	3	1	1	2	1	2	2	2	1	2	2	2	3	6	6	7	6	7	7	7	7	6	5	5	5	3	3	4	3	3	3	3	3	1	3
2	1	1	1	1	1	1	1	2	1	2	3	1	2	3	3	3	3	3	3	6	5	6	5	5	5	5	5	5	6	6	6	4	4	4	4	4	4	4	4	4	4
2	1	3	1	1	1	1	1	2	1	2	2	3	1	1	1	1	1	5	5	6	6	6	6	7	7	7	7	6	6	6	6	3	3	3	3	4	2	2	2	2	2
2	1	1	2	2	1	1	1	1	2	2	2	1	1	3	2	4	3	3	4	5	5	4	4	4	4	4	5	6	5	6	6	4	4	4	4	4	3	2	2	2	2
2	2	3	1	2	1	1	1	2	1	2	3	3	2	3	4	4	3	4	4	4	4	3	3	3	4	3	3	3	2	4	3	3	3	4	4	4	3	4	3	4	4
1	1	1	2	1	1	1	2	2	3	2	3	1	1	5	5	5	5	3	4	2	2	2	2	2	2	2	2	2	2	2	2	5	5	5	5	5	5	5	5	5	5
2	1	1	1	1	1	1	1	2	1	2	3	2	1	3	1	3	2	5	3	5	5	7	7	7	7	7	7	7	4	7	7	3	3	1	1	4	1	1	1	1	1
2	3	3	2	3	1	3	3	2	2	2	2	1	1	3	1	4	2	2	4	4	3	5	3	2	2	2	2	2	2	2	2	4	4	4	4	4	2	2	2	2	2
2	2	2	2	3	1	3	3	2	2	2	2	1	1	2	2	2	2	4	4	6	6	6	6	6	6	6	6	7	7	7	7	4	4	4	4	5	5	1	2	2	3
2	1	1	1	1	1	1	1	2	1	2	2	1	2	3	2	2	2	4	4	4	4	5	6	4	4	4	4	6	6	6	6	2	2	2	4	5	3	3	3	3	3
2	1	3	2	2	1	1	2	2	1	1	3	1	2	3	1	1	1	2	2	5	6	6	6	6	6	6	6	5	5	5	6	3	4	3	4	4	3	2	2	2	2
2	1	2	2	2	1	1	2	2	1	2	3	2	2	3	3	4	2	2	4	6	6	6	6	6	7	7	7	5	5	6	6	3	3	3	3	4	2	1	1	1	2
2	2	3	2	3	3	3	4	1	1	2	3	1	1	3	2	2	2	2	2	6	6	6	6	6	6	6	6	6	6	6	6	4	4	4	4	4	1	1	1	1	1
2	1	3	2	2	1	2	2	2	1	2	3	1	2	3	3	4	4	2	2	7	7	7	7	7	7	7	7	7	7	7	7	4	4	4	4	5	4	4	3	4	4
2	2	3	2	2	1	1	2	1	1	2	2	1	2	1	1	1	1	5	5	6	7	6	5	6	7	7	6	6	6	6	7	3	4	3	3	4	3	2	2	2	2
1	1	3	2	2	1	1	2	2	2	2	2	2	2	3	2	2	2	4	5	4	4	4	5	6	6	6	6	6	6	5	5	3	3	2	3	3	2	2	3	3	3
2	1	1	1	1	1	1	3	2	1	2	1	1	2	1	1	1	1	1	1	7	7	7	7	7	7	7	7	7	7	7	7	1	1	1	1	1	1	1	1	1	1
2	1	1	2	2	1	1	2	2	1	2	2	3	2	4	2	4	3	3	4	5	4	5	4	3	3	3	6	4	5	5	5	4	4	2	2	3	3	3	3	3	3
2	2	3	2	2	1	1	2	2	1	2	3	1	1	4	2	4	2	2	2	6	5	5	6	6	6	6	6	6	5	4	6	2	3	3	4	4	2	4	2	4	2
2	1	2	2	2	1	1	2	2	1	2	2	1	2	1	1	1	1	5	5	4	4	4	4	4	4	4	4	4	4	4	4	3	3	3	3	3	3	3	3	3	3
2	1	1	1	1	1	1	1	2	1	2	2	3	2	2	1	1	1	5	5	6	6	6	6	6	6	6	6	6	6	6	6	4	4	1	1	4	1	1	1	1	1
2	2	3	2	3	1	2	2	1	2	2	3	1	1	3	3	4	3	3	3	6	5	5	5	6	6	6	6	5	5	4	4	4	4	4	4	4	3	3	3	3	3
2	2	3	2	2	1	1	2	2	1	2	2	3	2	1	1	1	1	2	2	6	6	6	6	6	6	6	6	6	6	6	6	2	2	2	2	2	2	2	2	2	2
2	1	2	1	1	1	1	1	2	3	2	3	2	2	4	4	4	4	2	2	6	6	6	6	6	6	6	6	5	4	5	5	4	4	4	4	4	4	4	4	4	4
1	1	1	2	1	1	1	1	2	2	2	3	3	1	1	1	1	1	5	5	4	4	4	4	4	4	4	4	4	4	4	4	4	4	4	4	4	4	4	4	4	4
1	1	1	3	1	1	1	2	1	2	1	2	1	2	2	4	2	4	2	4	3	3	5	2	3	4	4	3	2	3	3	3	3	3	3	3	3	3	3	4	3	3
2	2	3	2	3	1	2	2	2	2	2	3	1	2	3	3	3	3	3	3	3	4	4	4	4	4	4	4	4	4	4	4	3	3	3	3	3	3	3	3	3	3
2	2	3	2	2	1	2	2	2	1	2	3	1	2	2	1	1	1	4	4	6	6	6	6	6	6	6	6	6	6	6	6	5	5	5	5	5	4	2	2	1	1
2	1	3	2	2	1	1	2	2	1	2	2	1	2	2	2	2	2	4	4	6	6	6	6	6	6	6	6	6	6	6	6	2	2	2	2	2	2	2	2	2	2
2	2	3	2	3	1	2	2	2	1	2	2	1	2	1	1	1	1	5	5	6	6	6	6	6	6	5	5	6	4	6	5	2	3	3	1	5	1	1	1	1	3
2	2	3	2	3	1	3	2	2	1	2	2	2	2	2	1	1	2	4	4	6	6	6	6	6	6	6	6	6	6	6	6	2	2	3	4	4	3	3	3	3	3
2	2	3	2	2	1	1	2	2	1	2	2	2	2	1	1	1	1	1	1	6	6	5	5	7	7	7	7	5	5	5	5	2	2	3	2	3	1	1	1	1	1
2	2	3	2	3	1	3	2	1	2	1	3	2	1	3	2	4	2	2	4	5	6	6	6	6	6	6	6	5	5	6	6	4	4	4	4	4	3	3	3	2	2
2	2	3	2	3	1	3	2	2	2	1	3	2	1	4	2	2	2	1	1	6	6	6	6	6	6	3	5	7	6	7	7	4	4	4	4	5	5	4	3	4	4
1	2	3	2	3	1	1	3	2	2	2	3	1	2	4	2	3	2	4	4	6	6	6	6	6	6	6	7	6	4	4	4	4	3	3	3	4	2	2	1	1	2
2	2	3	2	3	1	2	2	2	1	2	3	1	2	1	1	1	1	5	4	7	6	6	6	6	6	6	6	6	6	6	6	1	2	2	2	4	2	2	2	3	3
2	2	3	2	2	1	2	3	2	2	2	3	3	1	3	2	4	3	5	5	3	4	5	4	5	4	3	3	4	5	6	6	4	4	5	5	5	4	2	2	2	2
2	1	2	2	2	1	2	4	2	2	1	2	3	1	4	3	3	3	2	2	5	5	5	5	5	5	5	5	5	5	5	5	2	2	3	3	3	3	3	3	3	3
2	2	3	2	3	1	3	3	2	1	2	2	1	2	1	1	1	1	1	1	6	6	6	6	6	6	6	6	6	6	6	6	1	1	1	1	4	1	1	1	1	1
2	1	1	1	2	1	1	2	2	1	2	2	1	1	2	1	3	2	2	2	6	5	5	5	7	5	5	5	6	5	5	5	1	1	1	1	1	1	1	1	1	1
2	2	2	2	2	1	2	2	2	1	2	3	1	2	2	2	1	1	1	1	5	5	5	5	6	7	7	7	5	5	5	6	2	4	4	4	4	2	2	2	2	2
2	2	1	2	3	2	3	2	2	1	2	2	2	2	2	2	2	2	4	4	5	5	5	6	4	3	3	4	5	5	5	5	4	4	4	4	4	3	3	3	2	2
2	1	1	1	1	1	1	1	2	2	1	3	3	2	3	3	3	3	2	2	5	5	4	5	5	4	4	4	4	4	5	4	3	3	3	3	3	3	3	3	3	3
2	2	2	2	3	1	1	2	2	2	2	2	3	2	2	5	4	4	1	4	6	6	6	6	6	6	6	6	6	6	6	6	2	2	2	2	4	2	1	1	1	1
2	1	1	1	1	1	1	1	2	2	2	2	1	1	4	2	3	3	3	4	5	6	6	6	4	5	6	4	4	3	5	5	2	2	3	2	4	3	3	2	2	2
2	1	3	2	1	1	1	2	2	1	2	2	1	2	3	4	3	4	3	3	5	4	4	5	5	4	4	4	4	4	4	4	2	2	2	2	3	3	3	2	2	2
2	1	1	2	1	1	1	1	2	1	2	3	2	1	3	3	3	3	3	3	6	6	6	6	6	6	6	6	6	6	6	6	3	3	4	4	4	4	4	2	2	3
2	1	1	2	1	1	1	1	2	1	2	3	1	1	4	4	4	4	3	3	6	6	6	6	5	5	4	4	5	4	4	4	4	4	4	4	4	4	4	4	4	4
2	2	3	3	3	2	3	3	1	1	2	3	2	2	1	1	1	1	1	2	7	7	7	7	7	7	7	7	7	7	7	7	3	3	3	3	3	1	1	1	1	1
2	2	3	2	2	1	1	2	2	1	2	2	3	1	3	4	4	3	3	2	4	4	5	6	7	6	4	4	5	5	6	6	4	5	4	4	4	3	2	4	4	4
2	1	1	2	1	1	1	1	2	2	2	2	2	2	1	1	1	1	4	3	4	6	6	6	3	4	6	6	4	5	6	6	3	3	3	3	3	3	3	3	3	3
2	2	2	2	3	1	2	3	1	2	1	3	3	1	4	4	4	3	2	3	5	5	6	6	7	7	7	6	5	5	5	5	3	4	4	4	5	2	2	2	2	2
2	2	3	2	3	1	3	2	2	1	2	3	3	2	5	5	5	5	4	5	7	7	7	7	7	7	7	6	7	5	7	7	5	5	5	5	5	5	3	1	1	1
2	1	2	2	2	1	1	2	2	2	2	3	3	2	2	1	2	1	1	2	7	7	7	7	6	6	7	6	6	6	6	6	3	3	3	3	4	1	1	1	1	1
2	2	3	2	3	1	3	3	2	3	1	3	3	1	5	3	5	4	1	2	5	5	4	5	3	3	4	3	4	4	4	4	5	5	5	5	5	5	5	1	1	3
2	2	3	2	2	1	3	2	2	1	2	3	3	2	2	2	4	4	3	4	5	6	5	6	7	7	7	7	4	4	5	5	3	3	3	3	4	2	2	3	3	3
2	2	3	2	3	2	3	2	1	2	2	3	1	2	3	2	4	2	4	4	6	4	4	4	6	6	6	6	4	4	4	4	2	2	3	3	4	2	4	4	3	3
2	1	3	2	2	1	2	2	2	1	2	2	1	2	3	2	1	1	1	2	6	6	6	6	7	6	6	7	7	7	7	7	2	4	2	2	4	2	1	1	1	1
2	2	3	2	2	1	2	2	2	1	2	3	2	2	3	2	2	1	4	3	6	6	6	6	4	6	4	4	5	5	5	6	2	3	4	4	4	1	1	1	1	1
1	1	1	2	2	1	3	2	2	2	2	1	2	2	1	1	1	1	5	5	1	6	6	6	6	6	6	6	6	6	6	6	1	1	1	1	1	1	1	1	1	1
2	2	4	2	3	1	2	2	2	1	2	2	1	2	4	3	3	4	2	3	5	5	4	4	4	4	4	4	4	4	5	5	3	3	3	3	3	3	3	2	3	3
2	2	3	2	2	1	2	2	2	2	2	3	1	2	3	3	3	3	3	3	4	4	4	4	4	4	4	4	4	4	4	4	4	4	4	4	4	4	4	4	4	4
2	2	3	2	3	1	2	2	2	2	2	2	1	2	3	2	2	2	4	4	2	4	2	3	4	4	4	4	5	4	5	5	3	4	4	4	4	3	2	2	2	3
2	2	3	2	2	1	2	2	2	2	1	3	3	1	5	3	4	3	2	3	4	4	4	4	4	4	1	1	3	2	3	3	3	3	3	3	3	3	3	3	3	3
2	2	3	2	2	1	3	2	2	2	2	3	1	1	5	5	5	5	1	2	6	4	4	6	6	6	5	4	3	2	4	4	4	4	4	4	4	4	4	4	4	4
1	1	1	2	2	1	1	1	2	1	2	3	1	2	5	1	1	1	1	1	6	6	6	6	7	7	7	7	7	7	7	7	4	4	4	5	5	3	3	3	3	3
1	2	3	2	2	1	2	2	1	1	2	3	1	2	1	1	3	1	5	2	4	4	4	6	7	7	6	7	4	4	4	4	4	4	4	3	5	2	1	1	1	1
2	2	3	2	3	1	3	2	2	2	2	2	2	2	2	2	2	2	3	3	4	4	4	4	5	5	5	4	4	2	4	5	4	4	4	4	4	3	3	3	3	3
2	1	3	2	2	1	2	1	2	1	2	2	1	2	1	1	1	1	5	5	6	6	6	6	6	6	6	5	6	6	6	6	1	1	1	1	1	1	1	1	1	1
2	2	3	2	2	1	2	2	2	2	2	2	3	1	3	1	1	5	5	5	4	4	4	4	7	4	7	7	4	4	4	5	3	3	3	5	5	1	1	1	1	1
2	2	3	1	3	1	3	3	2	2	2	2	3	1	4	3	4	4	2	2	4	4	4	5	4	5	4	4	4	3	4	4	4	5	5	5	5	5	5	5	5	5
2	1	2	1	1	1	1	2	2	3	2	3	3	1	4	3	2	5	2	1	7	3	7	7	3	4	3	4	6	6	7	7	4	5	5	4	5	4	1	1	2	3
2	1	2	1	2	1	1	1	2	2	2	3	1	2	1	2	1	1	3	3	5	6	6	5	4	4	5	2	4	3	5	5	2	4	4	4	4	2	1	1	1	1
2	2	1	2	2	1	2	2	2	2	2	3	2	2	4	3	3	3	3	3	4	4	4	4	4	4	4	4	4	4	4	4	2	2	2	2	2	2	2	2	2	2
2	1	1	1	1	1	1	1	2	2	1	3	1	2	4	4	4	4	2	2	5	5	5	5	5	5	5	5	5	5	5	5	4	4	4	4	4	4	4	4	4	4
2	2	3	2	2	1	1	2	2	1	2	2	1	2	2	1	2	1	2	2	4	5	6	6	4	6	2	2	4	5	5	5	3	4	3	4	4	3	2	2	2	2
2	1	1	2	2	1	1	2	2	2	1	2	3	1	2	2	2	2	4	4	4	5	5	5	5	5	5	5	5	5	5	5	4	4	4	4	4	3	3	3	3	3
2	2	2	2	3	1	2	1	1	2	2	2	1	2	2	2	3	2	2	4	5	5	4	5	5	6	6	4	4	4	5	6	3	3	2	4	4	3	2	1	1	1
1	2	3	2	3	1	2	2	1	1	2	2	1	1	4	3	3	2	2	3	6	6	5	4	6	6	5	6	6	5	5	6	3	3	3	3	3	3	3	3	3	3
2	2	3	2	2	1	1	1	2	2	2	3	1	1	3	2	3	2	2	4	4	2	1	2	1	1	2	1	4	2	2	2	4	4	3	5	3	4	1	3	1	4
2	2	2	2	3	1	2	1	2	1	2	2	1	2	2	2	2	2	4	4	4	4	4	4	4	4	4	4	4	4	4	4	3	3	3	3	3	3	3	3	3	3
2	1	2	2	2	1	1	1	2	2	2	3	1	2	3	3	3	3	3	3	4	4	4	4	4	4	4	4	4	4	4	4	3	3	3	3	3	3	3	3	3	3
2	2	2	2	2	1	2	3	2	2	2	3	1	2	1	1	1	1	5	4	5	5	5	5	5	5	4	4	4	5	5	5	4	4	4	3	3	3	3	2	2	2
2	1	2	1	2	1	1	1	1	2	2	2	1	1	3	2	2	3	2	3	5	6	4	5	3	5	4	4	6	4	5	5	3	3	3	3	3	3	4	3	3	3
2	2	3	2	2	1	3	3	2	1	1	3	3	1	4	2	3	2	2	2	4	5	5	5	6	6	5	6	5	6	5	4	3	4	3	4	4	4	3	3	3	3
2	1	1	2	2	1	1	2	2	2	1	2	1	1	2	2	2	2	2	2	4	3	4	5	4	5	3	4	5	5	5	5	3	3	3	3	4	2	2	2	2	2
2	2	3	2	2	2	3	4	2	2	1	3	1	1	4	4	5	5	3	4	4	4	4	4	2	2	2	2	4	4	4	4	5	5	5	5	5	5	3	4	4	3
2	1	3	2	2	1	2	1	2	1	2	2	1	2	3	2	3	3	3	3	5	6	6	6	6	7	7	7	6	6	6	6	2	3	2	3	2	2	1	1	2	1
2	2	4	2	2	1	2	2	2	1	1	2	3	2	3	2	3	4	3	4	5	6	5	6	6	6	6	6	5	5	6	6	3	4	3	4	4	3	2	2	2	2
2	1	1	1	1	1	1	1	2	1	2	2	1	2	2	1	1	1	5	3	2	6	5	5	6	6	6	6	7	6	6	6	1	1	1	1	1	1	1	1	1	1
1	2	3	1	2	2	1	1	2	1	2	2	2	2	1	1	1	1	4	4	6	6	6	6	7	7	7	7	7	7	7	7	1	1	1	1	1	1	1	1	1	1
1	1	2	2	1	1	1	2	2	2	2	3	1	1	3	2	4	2	3	2	4	4	4	3	6	5	4	5	4	3	3	3	3	3	3	3	3	2	2	2	2	2
2	1	3	2	2	1	1	1	2	1	2	2	1	2	1	1	1	1	5	5	4	4	4	4	4	4	4	4	4	4	4	4	2	2	2	2	2	2	2	2	2	2
2	1	1	2	2	1	2	1	2	1	2	3	1	2	3	3	3	3	3	3	4	4	4	4	4	4	4	4	4	4	4	4	3	3	3	3	3	3	3	3	3	3
2	2	3	2	2	1	2	2	2	2	1	3	1	2	3	2	4	2	3	4	4	3	4	4	4	4	4	4	4	4	4	4	3	3	3	3	3	3	3	3	3	3
2	2	3	2	2	1	2	2	2	2	2	3	1	1	3	2	2	2	3	3	4	4	3	4	4	4	4	4	4	4	4	4	3	4	3	4	4	4	3	2	2	2
2	2	3	2	2	1	3	2	2	2	2	3	1	2	4	3	2	1	1	4	7	5	7	7	7	7	7	7	6	5	7	7	4	5	3	5	5	1	1	1	1	1
2	3	3	2	3	1	3	2	1	2	2	2	1	2	2	2	2	2	4	2	5	5	5	5	5	5	5	5	5	5	5	5	2	2	2	2	2	2	2	2	2	2
2	2	3	2	2	1	1	2	2	3	2	3	2	2	3	2	5	2	2	4	6	6	6	6	2	2	2	4	4	5	4	5	4	3	4	4	5	2	3	1	4	5
2	2	3	2	2	1	2	2	2	1	2	3	1	2	2	2	2	2	2	2	5	5	5	5	6	6	3	4	4	5	5	5	4	4	4	4	4	2	2	2	1	2
2	2	3	2	2	1	2	2	2	1	2	2	1	2	3	2	2	2	4	4	5	5	5	5	5	5	5	5	5	5	5	5	3	3	3	3	3	4	4	3	3	3
2	1	1	2	1	1	1	1	2	2	2	3	2	1	4	4	4	5	2	3	3	3	3	3	5	5	3	4	2	2	2	2	2	2	4	3	3	3	3	2	5	2
2	2	3	2	2	1	3	3	2	1	2	3	1	1	5	5	5	5	1	5	1	1	1	1	7	7	7	7	2	2	2	2	4	4	4	4	4	4	4	4	4	4
2	1	3	2	2	1	1	1	2	2	2	3	1	2	2	2	1	1	2	2	6	6	6	6	6	6	6	6	6	6	6	6	4	4	4	4	4	3	4	3	4	3
2	2	3	2	3	1	3	1	2	2	1	3	1	1	4	4	4	4	3	3	5	7	6	6	7	7	7	7	5	5	5	6	4	4	4	4	4	2	2	2	2	2
2	1	1	2	1	1	1	2	2	2	2	3	1	2	1	1	1	1	2	2	6	6	5	5	3	4	5	4	4	5	6	5	2	3	3	3	3	3	3	3	3	3
1	1	2	1	1	1	1	1	2	2	2	2	1	2	1	1	1	1	5	4	6	6	5	6	6	6	6	6	6	6	6	6	1	1	1	1	3	1	1	1	1	1
2	1	1	2	2	1	1	2	2	2	2	3	2	2	3	2	2	2	3	3	5	5	7	6	4	6	5	5	7	7	7	7	4	3	3	4	4	2	2	2	2	2
2	2	1	1	1	1	2	1	2	3	1	3	3	1	4	5	5	5	1	1	4	4	4	4	4	6	5	4	4	4	4	4	4	4	4	4	4	1	1	1	1	1
2	2	3	2	3	1	3	2	1	2	2	3	1	2	2	1	2	2	4	4	4	4	4	4	4	4	4	4	4	4	4	4	2	2	2	2	4	2	2	2	2	2
2	2	3	2	3	2	3	2	2	2	1	3	1	1	3	2	3	2	4	3	5	6	6	6	6	6	6	6	4	3	3	4	4	4	4	4	5	2	2	2	1	3
2	2	2	2	3	1	2	2	2	2	2	3	1	2	4	4	4	4	3	2	5	6	5	5	6	6	6	6	6	6	6	6	3	4	4	4	4	3	1	1	2	2
2	2	3	2	2	1	2	2	2	2	2	3	1	2	3	4	3	3	4	3	5	6	6	5	4	6	5	6	5	4	4	4	4	5	4	4	5	3	2	3	3	2
1	1	2	2	2	1	1	2	2	1	2	3	1	1	2	2	2	1	1	3	2	2	2	5	7	7	4	7	5	6	5	5	2	4	5	5	5	1	1	1	1	1
2	3	3	1	2	1	3	2	1	2	2	3	1	1	1	4	5	3	1	1	5	6	5	5	6	7	7	7	5	5	5	5	4	4	4	4	4	4	4	4	4	4
2	2	3	2	3	1	3	2	2	1	2	2	1	2	2	2	2	2	2	2	6	6	6	6	6	6	6	6	6	5	6	6	2	2	2	2	2	2	2	2	2	2
2	1	1	2	2	1	2	2	2	2	2	3	1	1	4	4	5	5	2	3	6	6	6	6	5	5	3	4	5	5	6	6	4	4	5	4	3	4	3	2	2	2
2	2	2	2	2	1	1	2	2	2	2	3	1	1	4	4	4	4	2	2	7	6	6	6	7	7	7	7	6	5	6	6	3	4	3	4	4	2	2	2	2	2
2	2	3	2	3	1	3	3	2	2	1	3	1	1	4	3	4	4	2	2	4	4	4	4	4	4	4	4	4	4	5	4	5	5	5	5	5	5	5	2	3	4
2	2	4	2	2	1	2	2	2	3	1	3	2	1	4	4	5	2	4	5	4	4	4	4	4	4	4	4	4	4	3	3	5	5	5	5	5	5	3	2	2	3
2	2	1	2	2	1	3	4	2	1	2	2	1	2	2	2	2	2	2	2	6	6	6	6	6	5	3	5	5	5	5	5	1	1	2	4	4	1	1	1	1	2
2	2	3	2	3	1	3	2	2	3	1	3	1	1	5	4	4	4	1	4	4	4	4	4	4	4	4	4	4	4	4	4	5	5	5	5	5	5	5	5	5	5
2	1	2	1	2	1	2	2	2	2	2	3	1	1	4	4	4	4	2	2	5	5	5	5	5	6	5	5	5	5	5	5	4	4	4	4	4	4	4	3	2	3
2	3	3	3	3	3	3	4	1	1	2	3	1	2	4	1	3	2	2	2	6	6	6	6	6	5	5	6	6	6	6	6	4	4	4	4	4	4	4	4	4	4
2	2	3	2	2	1	1	2	1	2	2	3	1	1	4	4	4	4	2	1	6	6	6	7	6	7	7	6	6	6	6	6	5	5	5	5	4	4	4	3	3	4
2	2	1	2	3	1	2	3	2	2	2	3	1	1	4	2	3	2	3	4	6	5	4	4	3	2	2	5	4	3	4	4	4	4	4	4	4	3	2	2	2	3
2	2	3	2	3	1	1	1	2	1	2	2	1	1	2	2	2	2	4	4	6	6	6	6	6	6	4	6	5	5	5	5	2	4	4	3	3	3	3	3	3	3
2	2	3	2	3	1	2	2	2	1	2	2	1	2	2	1	1	1	1	1	7	7	7	7	7	7	7	7	7	7	7	7	2	2	2	2	4	1	1	1	1	1
2	2	3	2	2	1	3	2	2	2	2	3	1	1	3	2	3	4	2	2	5	6	5	6	5	6	4	4	4	4	5	4	3	4	4	4	5	3	3	2	1	2
2	2	3	2	2	1	3	2	2	1	2	2	1	2	1	1	1	1	5	5	7	7	4	7	7	7	7	7	4	5	7	7	3	3	2	3	3	1	1	1	1	1
2	2	3	2	3	1	3	3	2	2	2	2	1	2	3	2	3	3	2	3	5	5	5	5	5	5	5	5	5	5	5	5	3	3	2	3	3	3	3	2	1	2
2	3	2	2	2	1	3	2	2	1	2	3	2	1	2	2	2	3	3	3	4	5	5	5	6	6	6	6	4	5	5	5	3	4	3	4	4	3	3	4	3	3
2	2	3	2	3	2	3	3	2	1	2	3	1	1	4	4	4	4	2	2	5	5	5	5	5	5	5	5	5	5	5	5	3	3	3	3	3	3	4	3	3	3
2	1	3	2	2	1	1	2	2	1	2	2	3	2	2	4	2	4	3	4	5	5	5	5	3	5	6	6	6	6	6	6	3	4	4	4	4	1	1	1	1	2
2	1	1	1	2	1	2	3	2	1	1	3	3	1	3	3	4	3	3	3	4	3	3	4	5	5	5	4	4	4	4	4	2	2	2	2	2	2	2	3	2	2
2	2	3	2	3	1	3	1	2	1	1	2	1	2	4	1	1	1	1	1	6	6	6	6	7	7	6	7	6	6	6	6	2	3	2	3	3	3	3	1	1	1
2	1	1	1	1	1	1	1	2	1	2	2	1	2	2	2	2	2	4	3	5	4	4	4	6	6	3	3	5	4	5	3	3	3	3	3	4	3	2	2	2	3
2	1	3	2	2	1	1	1	2	2	2	3	3	2	4	4	4	4	2	2	6	6	6	6	6	6	6	6	6	6	6	6	4	4	4	4	4	4	4	4	4	4
2	2	3	2	3	1	3	1	2	2	2	3	1	2	5	5	5	5	3	5	5	4	4	3	3	4	3	4	4	4	4	4	3	5	5	5	5	5	1	1	1	1
1	1	1	2	1	1	1	1	2	2	2	2	1	1	5	4	4	4	3	3	5	5	6	6	5	6	6	6	5	5	6	4	4	5	4	5	5	4	4	4	3	4
2	2	3	2	3	2	3	1	2	1	2	2	3	2	3	4	3	3	2	3	5	5	5	5	6	6	5	7	6	6	6	6	3	4	4	4	3	4	5	2	1	2
1	1	3	2	2	1	1	2	2	1	2	2	1	2	1	1	1	1	1	1	7	7	7	7	7	7	7	7	7	7	7	7	1	1	1	1	1	1	1	1	1	1
2	3	3	2	3	3	3	3	1	1	2	3	1	2	3	3	3	3	3	3	4	4	4	4	6	5	5	5	4	4	4	4	3	3	3	3	2	2	2	2	3	2
2	1	1	1	1	1	1	1	2	1	2	2	2	1	3	3	3	3	3	3	4	4	4	4	4	4	4	4	4	4	4	4	3	3	3	3	3	3	3	3	3	3
2	1	3	1	1	1	1	3	2	2	2	3	2	1	3	3	3	3	2	3	5	4	5	4	4	5	5	5	5	4	5	5	3	4	4	4	4	3	2	2	1	2
2	1	3	2	1	1	1	3	2	1	2	3	2	2	3	2	2	1	2	4	6	5	4	6	5	5	4	4	6	5	5	5	4	4	4	3	5	2	1	1	1	1
2	2	3	2	2	1	1	3	2	2	2	2	3	1	2	2	2	2	2	3	6	4	5	6	6	6	6	6	5	5	6	6	1	2	2	2	4	2	4	2	1	3
2	2	3	2	2	1	3	4	2	1	2	3	2	2	3	4	4	2	2	3	4	3	4	4	3	5	4	5	4	4	4	4	3	2	3	4	4	2	2	3	2	2
2	1	1	2	1	1	1	1	2	1	2	2	1	2	3	3	3	3	3	3	6	6	6	6	6	6	6	6	6	6	6	6	3	3	3	3	3	3	3	3	3	3
2	1	2	2	2	1	1	3	2	3	1	3	1	2	2	2	2	2	2	2	5	5	5	5	6	6	6	6	6	6	6	6	3	3	3	3	4	3	3	3	3	3
2	1	1	2	2	1	1	3	2	1	2	2	2	2	2	1	2	1	5	5	6	5	6	6	6	6	5	7	6	5	6	6	3	3	2	3	4	3	2	2	2	2
2	2	3	2	2	1	2	4	2	1	2	2	2	2	2	2	2	2	2	2	6	6	6	6	6	6	6	6	6	6	6	6	2	3	2	3	4	3	2	2	2	2
2	2	3	2	2	1	2	4	2	2	2	2	2	2	5	4	4	4	2	3	5	5	5	5	5	5	5	5	5	5	5	5	3	3	3	3	4	3	3	2	3	3
2	1	3	2	2	1	1	4	2	2	2	2	2	2	2	2	4	2	2	2	6	6	6	6	6	7	7	7	5	5	5	5	2	5	2	1	3	1	1	1	1	1
2	1	1	2	2	1	1	4	2	1	2	3	1	2	5	2	4	2	3	4	6	6	6	6	5	6	3	4	7	6	6	6	3	3	3	3	4	2	2	3	3	2
2	1	1	1	1	1	1	3	2	1	2	2	1	2	1	1	1	1	5	5	7	7	7	7	7	7	7	7	7	7	7	7	5	5	5	5	5	5	5	5	5	5
2	1	1	1	2	1	2	1	2	1	2	1	1	2	1	1	1	1	5	2	5	5	5	6	7	7	7	7	5	5	4	4	2	2	4	4	4	2	2	2	2	2
2	2	3	2	2	1	3	4	2	3	1	3	1	2	5	3	4	4	1	4	5	5	4	6	2	2	4	4	4	4	5	5	4	5	3	4	4	4	2	2	1	2
2	1	1	2	2	1	1	3	2	1	2	2	2	2	2	2	2	1	5	5	6	6	6	6	7	6	7	7	7	6	6	6	3	2	2	2	4	3	1	1	1	1
1	1	2	2	2	1	1	3	2	1	2	1	3	2	1	1	1	1	5	5	7	7	7	7	7	7	7	7	7	7	7	7	1	1	1	1	1	1	1	1	1	1
2	1	1	2	1	1	1	3	2	1	2	3	1	2	2	2	2	3	4	4	5	5	5	5	2	2	2	5	5	5	5	5	3	3	3	3	3	3	3	3	3	3
2	2	3	2	2	1	2	4	2	1	2	2	3	2	3	3	3	3	3	3	5	5	4	4	5	5	4	5	4	4	4	4	3	4	3	4	4	4	3	3	3	3
2	2	3	2	2	1	1	2	2	1	2	3	1	2	2	1	1	1	2	2	7	7	7	6	7	7	7	6	6	6	7	7	2	4	3	4	4	3	3	2	1	1
2	1	1	2	2	1	1	4	2	2	2	3	3	1	3	2	3	2	2	3	4	4	3	3	7	7	7	7	4	4	5	5	4	4	4	4	4	4	4	4	4	4
2	2	2	2	2	1	2	3	2	2	1	3	3	1	3	3	3	3	3	3	5	5	5	5	5	5	5	5	5	5	5	5	3	5	5	5	5	2	2	1	1	2
2	1	2	1	1	1	1	4	2	2	1	2	1	2	3	3	4	3	3	3	6	6	6	6	4	6	6	5	4	4	5	5	3	4	4	4	3	3	3	2	2	2
2	1	1	2	2	1	1	3	2	3	2	2	1	2	4	4	4	4	2	2	5	5	5	5	5	5	5	5	5	5	5	5	4	4	4	4	4	4	4	4	4	4
2	2	3	2	3	1	3	3	2	2	2	2	2	1	3	3	3	3	3	3	4	4	4	4	4	4	4	4	4	4	4	4	3	3	3	3	3	3	3	3	3	3
2	2	3	2	3	1	1	3	2	2	2	3	1	1	2	2	3	3	4	4	6	6	6	6	6	6	6	6	6	6	6	6	3	2	2	2	2	2	2	2	2	2
2	1	3	2	2	1	2	4	2	1	2	3	3	2	1	1	1	1	2	2	7	7	7	7	7	7	7	7	6	6	6	6	3	2	4	5	5	2	2	2	2	2
2	2	2	2	2	1	1	4	2	2	1	2	3	1	4	2	3	2	1	1	7	7	7	7	7	7	7	7	7	7	7	7	4	4	4	4	5	3	3	3	3	3
2	1	1	2	1	1	1	3	2	1	2	3	3	2	3	2	2	2	4	3	4	4	4	4	4	4	4	4	4	4	4	4	2	2	2	2	2	2	2	2	2	2
1	1	1	1	1	1	1	2	2	1	2	3	2	2	2	2	2	2	4	4	6	6	6	6	6	6	6	6	6	6	6	6	2	2	2	2	2	2	2	2	2	2
2	1	3	1	2	1	1	1	2	1	2	2	1	2	1	1	1	1	5	5	7	7	7	7	7	7	1	4	4	4	7	7	4	4	4	4	5	1	1	1	1	1
2	1	1	2	2	1	1	3	2	2	2	3	1	1	4	4	3	3	2	3	5	5	5	5	5	6	6	5	5	5	5	5	3	3	3	3	3	3	3	3	3	3
2	1	1	2	1	1	1	3	2	1	2	3	1	2	4	3	3	2	2	4	6	6	6	6	4	4	4	6	6	6	6	6	2	3	2	2	2	2	2	2	2	2
2	1	3	1	1	1	2	3	2	2	2	3	2	1	3	3	3	3	3	3	4	4	4	4	4	4	4	4	4	4	4	4	4	4	4	4	4	3	3	3	3	4
2	2	3	2	2	1	2	3	2	2	2	3	1	2	3	3	3	3	3	3	4	4	4	4	4	4	4	4	5	5	5	5	4	4	4	4	4	4	1	1	1	1
2	2	3	2	3	2	3	3	1	1	2	1	2	2	2	1	2	2	2	3	6	6	7	6	7	7	7	7	6	5	5	5	3	3	4	3	3	3	3	3	1	3
2	2	2	2	3	1	3	3	2	2	2	2	1	1	2	2	2	2	4	4	6	6	6	6	6	6	6	6	7	7	7	7	4	4	4	4	5	5	1	2	2	3
2	1	2	2	2	1	2	4	2	2	1	2	3	1	4	3	3	3	2	2	5	5	5	5	5	5	5	5	5	5	5	5	2	2	3	3	3	3	3	3	3	3
2	1	1	2	2	1	1	2	2	2	1	2	3	1	2	2	2	2	4	4	4	5	5	5	5	5	5	5	5	5	5	5	4	4	4	4	4	3	3	3	3	3
2	2	2	2	3	1	2	1	2	1	2	2	1	2	2	2	2	2	4	4	4	4	4	4	4	4	4	4	4	4	4	4	3	3	3	3	3	3	3	3	3	3
2	1	2	2	2	1	1	1	2	2	2	3	1	2	3	3	3	3	3	3	4	4	4	4	4	4	4	4	4	4	4	4	3	3	3	3	3	3	3	3	3	3
2	1	1	2	2	1	1	2	2	2	1	2	1	1	2	2	2	2	2	2	4	3	4	5	4	5	3	4	5	5	5	5	3	3	3	3	4	2	2	2	2	2
2	1	3	2	2	1	2	1	2	1	2	2	1	2	3	2	3	3	3	3	5	6	6	6	6	7	7	7	6	6	6	6	2	3	2	3	2	2	1	1	2	1
2	1	3	2	2	1	1	1	2	1	2	2	1	2	1	1	1	1	5	5	4	4	4	4	4	4	4	4	4	4	4	4	2	2	2	2	2	2	2	2	2	2
2	1	1	2	2	1	2	1	2	1	2	3	1	2	3	3	3	3	3	3	4	4	4	4	4	4	4	4	4	4	4	4	3	3	3	3	3	3	3	3	3	3
2	2	3	2	2	1	2	1	2	3	1	3	2	2	3	3	3	3	3	3	1	1	1	1	1	1	5	1	4	1	1	1	5	5	5	4	4	4	1	1	1	1
2	1	3	2	2	1	1	1	2	2	2	3	1	2	2	2	1	1	2	2	6	6	6	6	6	6	6	6	6	6	6	6	4	4	4	4	4	3	4	3	4	3
2	2	3	2	3	1	3	1	2	2	1	3	1	1	4	4	4	4	3	3	5	7	6	6	7	7	7	7	5	5	5	6	4	4	4	4	4	2	2	2	2	2
1	1	2	1	1	1	1	1	2	2	2	2	1	2	1	1	1	1	5	4	6	6	5	6	6	6	6	6	6	6	6	6	1	1	1	1	3	1	1	1	1	1
2	1	1	1	1	1	1	1	2	1	2	2	1	2	2	2	2	2	4	3	5	4	4	4	6	6	3	3	5	4	5	3	3	3	3	3	4	3	2	2	2	3
2	1	3	2	2	1	1	1	2	2	2	3	3	2	4	4	4	4	2	2	6	6	6	6	6	6	6	6	6	6	6	6	4	4	4	4	4	4	4	4	4	4
2	2	3	2	3	1	3	1	2	2	2	3	1	2	5	5	5	5	3	5	5	4	4	3	3	4	3	4	4	4	4	4	3	5	5	5	5	5	1	1	1	1
1	1	3	2	2	1	1	2	2	1	2	2	1	2	1	1	1	1	1	1	7	7	7	7	7	7	7	7	7	7	7	7	1	1	1	1	1	1	1	1	1	1
2	3	3	2	3	3	3	3	1	1	2	3	1	2	3	3	3	3	3	3	4	4	4	4	6	5	5	5	4	4	4	4	3	3	3	3	2	2	2	2	3	2
2	2	3	2	3	2	3	3	1	1	2	1	2	2	2	1	2	2	2	3	6	6	7	6	7	7	7	7	6	5	5	5	3	3	4	3	3	3	3	3	1	3
2	2	2	2	3	1	3	3	2	2	2	2	1	1	2	2	2	2	4	4	6	6	6	6	6	6	6	6	7	7	7	7	4	4	4	4	5	5	1	2	2	3
2	1	2	2	2	1	2	4	2	2	1	2	3	1	4	3	3	3	2	2	5	5	5	5	5	5	5	5	5	5	5	5	2	2	3	3	3	3	3	3	3	3
2	1	1	2	2	1	1	2	2	2	1	2	3	1	2	2	2	2	4	4	4	5	5	5	5	5	5	5	5	5	5	5	4	4	4	4	4	3	3	3	3	3
2	2	3	2	2	1	1	1	2	2	2	3	1	1	3	2	3	2	2	4	4	2	1	2	1	1	2	1	4	2	2	2	4	4	3	5	3	4	1	3	1	4
2	2	2	2	3	1	2	1	2	1	2	2	1	2	2	2	2	2	4	4	4	4	4	4	4	4	4	4	4	4	4	4	3	3	3	3	3	3	3	3	3	3
2	1	2	2	2	1	1	1	2	2	2	3	1	2	3	3	3	3	3	3	4	4	4	4	4	4	4	4	4	4	4	4	3	3	3	3	3	3	3	3	3	3
2	1	1	2	2	1	1	2	2	2	1	2	1	1	2	2	2	2	2	2	4	3	4	5	4	5	3	4	5	5	5	5	3	3	3	3	4	2	2	2	2	2
2	1	3	2	2	1	2	1	2	1	2	2	1	2	3	2	3	3	3	3	5	6	6	6	6	7	7	7	6	6	6	6	2	3	2	3	2	2	1	1	2	1
2	1	3	2	2	1	1	1	2	1	2	2	1	2	1	1	1	1	5	5	4	4	4	4	4	4	4	4	4	4	4	4	2	2	2	2	2	2	2	2	2	2
2	1	1	2	2	1	2	1	2	1	2	3	1	2	3	3	3	3	3	3	4	4	4	4	4	4	4	4	4	4	4	4	3	3	3	3	3	3	3	3	3	3
2	2	3	2	2	1	2	1	2	3	1	3	2	2	3	3	3	3	3	3	1	1	1	1	1	1	5	1	4	1	1	1	5	5	5	4	4	4	1	1	1	1
2	1	3	2	2	1	1	1	2	2	2	3	1	2	2	2	1	1	2	2	6	6	6	6	6	6	6	6	6	6	6	6	4	4	4	4	4	3	4	3	4	3
2	2	3	2	3	1	3	1	2	2	1	3	1	1	4	4	4	4	3	3	5	7	6	6	7	7	7	7	5	5	5	6	4	4	4	4	4	2	2	2	2	2
1	1	2	1	1	1	1	1	2	2	2	2	1	2	1	1	1	1	5	4	6	6	5	6	6	6	6	6	6	6	6	6	1	1	1	1	3	1	1	1	1	1
2	1	1	1	1	1	1	1	2	1	2	2	1	2	2	2	2	2	4	3	5	4	4	4	6	6	3	3	5	4	5	3	3	3	3	3	4	3	2	2	2	3
2	1	3	2	2	1	1	1	2	2	2	3	3	2	4	4	4	4	2	2	6	6	6	6	6	6	6	6	6	6	6	6	4	4	4	4	4	4	4	4	4	4
2	2	3	2	3	1	3	1	2	2	2	3	1	2	5	5	5	5	3	5	5	4	4	3	3	4	3	4	4	4	4	4	3	5	5	5	5	5	1	1	1	1
2	3	3	2	3	3	3	3	1	1	2	3	1	2	3	3	3	3	3	3	4	4	4	4	6	5	5	5	4	4	4	4	3	3	3	3	2	2	2	2	3	2
